# Supplementary material for: Evaluating the level of knowledge of HIV prevention methods and associated socio-demographic factors among adolescents before and after participating in health education in Nimule town of South Sudan
Source: BMC Public Health. 2025 Feb 24;25:746. doi: 10.1186/s12889-025-22025-7 (PMC11849267; doi:10.1186/s12889-025-22025-7)
Supplement: Supplementary file 3 — Supplementary Material 3 [file 12889_2025_22025_MOESM3_ESM.xlsx]

## Sheet: Sheet1
year	SN0	HHUniqueID	CaregiversUniqueID	AdolescentUniqueID	Q4Haveyoueverattendedschoo	Q5aWhatlevelofschoolhav	Q5bWhatisthehighestgr	Q6Canyoureadpartofthesen	Q7Whatisyourcurrentmarital	Q8Doyouhaveanyphysicaldis	Q9Asyouknowsomepeopletak	Q10Areyoupaidincashorkin	Q11Doyouownatelephone	Q12Whatroledoyoudoinyour	Q13Whoiscaringforyou	Positiveparentingtrainingand	CashtransferYes1No0	Financialliteracyandbusiness	ARTtreatmentliteracyYes	HIVriskeducationieHIVrisk	GBVawarenesssessionYes	Alcoholandsubstanceusereduct	Psychosocialsupportcounselling	Q14Inthepast4weeksdidyo	Q15Howmanytimesdidthishap	Q16Healthratingoverthethe	Q17Howoftendoesithappenth	Q18Doyouhavesomeoneinyour	Q19Doyouhavesomeoneinyour	Q20Doyouhavesomeoneinyour	Q21Doyouhavesomeoneinyour	Q22Haveyoueverheardofani	Q23Canpeoplereducetheircha	Q24Canpeoplereducetheircha	Q25Isitpossibleforahealth	Q26CanpeoplegettheAIDSvir	Q27CanpeoplegettheAIDSvir	Q28aCanthevirusthatcause	Q28bCanthevirusthatcause	Q28cCanthevirusthatcause	Q29Haveyoueverbeentestedt	Q30HIVtestresultsifdiscl	Q31Doyouuseantiretroviral	Q32Howmanytimesinthelast	Q33Whendidthedoctorlastte	Q34Inthelastmonthhasanyo	Q35Isthehealthfacilityiny	Q36aInthepastonemonthh	Q36bIfyestoanyofthea
Baseline	1	NI/AB/HH323	HH323-1	HH323-2	Yes	Secondary	S.3	Able to read whole sentence	3	2	1	3	Yes	1	1	0	0	0	0	0	0	0	0	2		1	1	1	1	1	1	1	yes	Yes	Yes	Yes	Yes	No	No	Yes	Yes	Negative	2			1	1	5	Yes
Baseline	2	NI/ME/HH379	HH379-1	HH379-2	Yes	Primary	P.5	Able to read whole sentence	3	2	2		No	2	1	0	0	0	0	0	0	0	0	2		2	2	1	1	1	1	1	No	No	No	No	No	No	No	No	No	Dont Know	2			2	1	5
Baseline	3	NI/MEHH066	HH066-1	HH066-2	Yes	Primary	P.6	Able to read whole sentence	3	2	1	4	No	3	2	0	0	0	0	0	0	0	0	1	1	3	1	1	1	2	1	1	yes	Yes	Yes	Yes	Yes	No	Yes	No	No	Dont Know	2			1		5
Baseline	4	NI/ME/HH344	HH344-1	HH344-3	Yes	Secondary	S.4	Able to read whole sentence	3	2	2		Yes	4	5	0	0	0	0	0	0	0	0	2		3	1	2	1	1	1	1	yes	Yes	Yes	Yes	Yes	Yes	Yes	Yes	No	Dont Know	2			2	1	3	Yes
Baseline	5	NI/AB/HH/276	HH278-1	HH276-2	Yes	Primary	P.4	Able to read whole sentence	3	2	1	4	No	4	1	0	0	0	0	0	0	0	0	2		3	1	1	1	1	1	1	yes	Yes	Yes	No	Yes	No	Yes	Yes	Yes	Negative	2			1	1	5
Baseline	6	NI/MW/HH068	HH068-1	HH068-2	Yes	Primary	P.7	Able to read whole sentence	3	2	1	4	No	3	1	0	0	0	0	0	0	0	0	2		3	2	1	1	1	1	1	No	No	Yes	Yes	Yes	No	No	No	No	Dont Know				2	1	5
Baseline	7	NI/KWHH088	HH088-1	HH088-3	Yes	Secondary	S.3	Able to read whole sentence	3	2	1	4	Yes	4	4	0	0	0	0	0	0	0	0	2		1	1	1	1	1	1	1	yes	Yes	Yes	Yes	Yes	No	Yes	Yes	No	Dont Know	2			1	1	1
Baseline	8	NI/AB/HH276	HH276-1	HH276-2	Yes	Primary	P.1	Can partly read	3	2	1	4	No	1	2	0	0	0	0	0	0	0	0	1	2	3	1	1	1	2	1	1	yes	Yes	Yes	Yes	Yes	No	No	No	Yes	Negative	2			2	1	5
Baseline	9	NI/ME/HH324	HH324-1	HH324-3	Yes	Primary	P.3	Able to read whole sentence	3	2	1	4	No	1	1	0	0	0	0	0	0	0	0	2		3	1	2	1	1	2	1	yes	Yes	Yes	No	Yes	No	Yes	Yes	No	Dont Know	2			1	1	5
Baseline	10	NI/ME/HH065	HH065-1	HH065-2	Yes	Primary	P.3	Can partly read	3	2	1	4	No	3	2	0	0	0	0	0	0	0	0	2		1	1	1	1	1	1	1	yes	Yes	Yes	Yes	Yes	No	Yes	Yes	No	Dont Know	2			1	1	5
Baseline	11	NI/ME/HH085	HH085-1	HH085-2	Yes	Primary	P.5	Able to read whole sentence	3	2	1	4	No	3	2	0	0	0	0	0	0	0	0	2		2	2	1	1	1	1	1	yes	No	Yes	Yes	Yes	No	No	No	No	Dont Know	2			1	2	5
Baseline	12	NI/ME/HH326	HH326-1	HH326-3	Yes	Primary	P.6	Able to read whole sentence	3	2	1	4	Yes	1	1	0	0	0	0	0	0	0	0	2		3	1	2	1	1	1	1	yes	Yes	Yes	No	Yes	Yes	Yes	Yes	Yes	Negative	2			2	2	4	Yes
Baseline	13	NI/ME/HH042	HH042-1	HH042-3	Yes	Secondary	S.1	Able to read whole sentence	3	2	1	4	Yes	4	2	0	0	0	0	0	0	0	0	1	1	3	1	1	1	1	1	1	yes	Yes	Yes	Yes	Yes	Yes	Yes	Yes	No	Dont Know	2			1	1	4
Baseline	14	NI/MW/HH084	HH084-1	HH084-2	Yes	Primary	P.2	Cant read at all	3	2	2		No	2	2	0	0	0	0	0	0	0	0	2		3	1	1	1	2	1	1	No	No	No	No	No	No	No	No	Yes	Negative	2			1	1	5
Baseline	15	NI/KW/HH063	HH063-1	HH063-2	Yes	Secondary	S.2	Able to read whole sentence	3	2	1	4	No	3	1	0	0	0	0	0	0	0	0	2		3	1	1	1	1	1	1	yes	Yes	Yes	Yes	Yes	Yes	Yes	Yes	No	Dont Know	2			1	1	5
Baseline	16	NI/AB/HH323	HH323-1	HH323-3	Yes	Secondary	S.3	Able to read whole sentence	3	2	1	4	No	1	1	1	1	1	0	0	0	0	0	2		3	1	2	1	1	1	1	yes	Yes	Yes	Yes	Yes	No	Yes	Yes	No	Dont Know	2			1	1	5
Baseline	17	NI/ME/HH379	HH379-1	HH379-3	Yes	Primary	P.3	Can partly read	3	2	1	4	No	3	2	0	0	0	0	0	0	0	0	1	1	1	1	1	1	1	1	1	No	Yes	Yes	No	Yes	No	Yes	Yes	No	Dont Know	2			1	1	5
Baseline	18	NI/MEHH066	HH066-1	HH066-3	Yes	Secondary	S.4	Able to read whole sentence	3	2	1	4	No	3	2	0	0	0	0	0	0	0	0	2		2	2	1	1	1	1	1	yes	No	Yes	Yes	Yes	No	No	No	Yes	Negative	2			1	2	5
Baseline	19	NI/ME/HH344	HH344-1	HH344-3	Yes	Primary	P.4	Can partly read	3	2	1	4	No	1	1	0	0	0	0	0	0	0	0	2		3	1	1	1	1	1	1	yes	Yes	Yes	Yes	Yes	Yes	Yes	Yes	Yes	Negative	2			2	2	5
Baseline	20	NI/AB/HH/276	HH276-1	HH276-3	Yes	Primary	P.8	Able to read whole sentence	3	2	1	4	Yes	4	2	0	0	0	0	0	0	0	0	2		3	1	1	1	1	1	1	yes	Yes	Yes	No	Yes	Yes	Yes	Yes	Yes	Negative	2			1	1	3	Yes
Baseline	21	NI/MW/HH068	HH068-1	HH068-3	Yes	Primary	P.4	Able to read whole sentence	3	2	2		No	2	2	0	0	0	0	0	0	0	0	2		3	1	1	1	1	2	1	No	No	No	No	No	No	No	No	No	Dont Know	2			1	1	5
Baseline	22	NI/KWHH088	HH088-1	HH088-3	Yes	Primary	P.5	Able to read whole sentence	3	2	1	4	No	3	1	0	0	0	0	0	0	0	0	1	2	3	2	1	1	2	1	1	yes	Yes	Yes	Yes	Yes	Yes	Yes	Yes	Yes	Negative	2			2	1	5
Baseline	23	NI/AB/HH276	HH276-1	HH276-3	Yes	Primary	P.3	Can partly read	3	2	1	4	No	3	2	0	0	0	0	0	0	0	0	2		3	1	2	1	1	1	1	yes	Yes	Yes	Yes	Yes	No	No	No	No	Dont Know	2			1	1	5
Baseline	24	NI/ME/HH324	HH324-1	HH324-3	Yes	Primary	P.3	Cant read at all	3	2	1	4	No	3	1	0	0	0	0	0	0	0	0	2		3	1	1	1	1	1	1	No	Yes	Yes	No	Yes	Yes	Yes	Yes	No	Dont Know	2			2	1	5
Baseline	25	NI/ME/HH065	HH065-1	HH065-3	Yes	Primary	P.2	Cant read at all	3	2	1	4	No	3	1	0	0	0	0	0	0	0	0	2		3	1	1	1	1	1	1	yes	Yes	Yes	Yes	Yes	Yes	Yes	Yes	Yes	Negative	2			2	2	5
Baseline	26	NI/ME/HH085	HH085-1	HH085-3	Yes	Primary	P.2	Cant read at all	3	2	1	1	No	1	2	0	0	0	0	0	0	0	0	2		2	2	2	1	1	1	1	yes	Yes	Yes	No	Yes	Yes	Yes	Yes	No	Dont Know	2			1	1	5
Baseline	27	NI/ME/HH326	HH326-1	HH326-3	Yes	Primary	P.3	Can partly read	3	2	2	4	No	3	2	0	0	0	0	0	0	0	0	2		2	1	1	1	1	1	1	No	Yes	No	No	Yes	No	Yes	Yes	No	Negative	2			2	1	5
Baseline	28	NI/ME/HH042	HH042-1	HH042-3	Yes	Secondary	S.4	Able to read whole sentence	3	2	1	1	Yes	3	5	0	0	0	0	0	0	0	0	2		2	1	1	1	1	1	1	yes	Yes	Yes	No	Yes	Yes	Yes	Yes	Yes	Negative	2			1	2	5
Baseline	29	NI/MW/HH084	HH084-1	HH084-3	Yes	Primary	P.6	Able to read whole sentence	3	2	1	4	Yes	1	4	0	0	0	0	0	0	0	0	2		2	1	1	1	2	1	1	yes	Yes	Yes	Yes	Yes	No	Yes	Yes	No	Dont Know	2			1	1	3	Yes
Baseline	30	NI/KW/HH063	HH063-1	HH063-3	Yes	Primary	P.4	Can partly read	3	2	1	4	No	3	1	0	0	0	0	0	0	0	0	2		4	1	1	1	1	1	1	No	No	No	No	No	No	No	No	No	Dont Know	2			2	1	5
Baseline	31	NI/MEHH066	HH066-1	HH066-4	Yes	Primary	P.5	Able to read whole sentence	3	2	1	4	No	1	1	0	0	0	0	0	0	0	0	2		3	2	1	1	1	2	1	yes	Yes	Yes	Yes	Yes	No	No	Yes	Yes	Negative	2			2	1	5
Baseline	32	NI/ME/HH344	HH344-1	HH344-4	Yes	Primary	P.3	Can partly read	3	2	2		No	2	1	0	0	0	0	0	0	0	0	2		2	1	2	1	1	1	1	No	No	No	No	No	No	No	No	No	Dont Know	2			2	1	5
Baseline	33	NI/AB/HH/276	HH276-1	HH276-4	Yes	Primary	P.3	Cant read at all	3	2	1	4	No	3	2	0	0	0	0	0	0	0	0	2		3	1	1	1	1	1	1	yes	Yes	Yes	Yes	Yes	No	Yes	No	Yes	Negative	2			1		5
Baseline	34	NI/MW/HH068	HH068-1	HH068-4	Yes	Primary	P.2	Cant read at all	3	2	2		No	4	5	0	0	0	0	0	0	0	0	2		3	1	1	1	1	1	1	yes	Yes	Yes	Yes	Yes	Yes	Yes	Yes	Yes	Negative	2			2	1	5
Baseline	35	NI/KWHH088	HH088-1	HH088-4	Yes	Primary	P.2	Cant read at all	3	2	1	4	No	4	1	0	0	0	0	0	0	0	0	2		3	2	1	1	1	1	1	yes	Yes	Yes	No	Yes	No	Yes	No		Negative	2			1	1	5
Baseline	36	NI/AB/HH276	HH276-1	HH276-4	Yes	Primary	P.3	Can partly read	3	2	1	4	No	3	1	0	0	0	0	0	0	0	0	2		3	1	1	1	2	1	1	No	No	Yes	Yes	Yes	No	No	No	No	Dont Know	2			2	1	5
Baseline	37	NI/ME/HH324	HH324-1	HH324-4	Yes	Secondary	S.4	Able to read whole sentence	3	2	1	4	Yes	4	4	0	0	0	0	0	0	0	0	2		1	1	1	1	1	1	1	yes	Yes	Yes	Yes	Yes	No	Yes	Yes	No	Dont Know	2			1	1	4	Yes
Baseline	38	NI/ME/HH065	HH065-1	HH065-4	Yes	Primary	P.6	Able to read whole sentence	3	2	1	4	No	1	2	0	0	0	0	0	0	0	0	2		3	1	1	1	1	1	1	yes	Yes	Yes	Yes	Yes	No	No	No	Yes	Negative	2			2	1	5	No
Baseline	39	NI/ME/HH085	HH085-1	HH085-4	Yes	Primary	P.4	Can partly read	3	2	1	4	No	1	1	0	0	0	0	0	0	0	0	2		3	1	1	1	2	1	1	No	Yes	Yes	No	Yes	No	Yes	Yes	No	Dont Know	2			1	1	5
Baseline	40	NI/ME/HH326	HH326-1	HH326-4	Yes	Primary	P.7	Able to read whole sentence	3	2	1	4	No	3	2	0	0	0	0	0	0	0	0	2		1	1	1	1	1	1	1	yes	Yes	Yes	Yes	Yes	No	Yes	Yes	No	Dont Know	2			1	1	5	Yes
Baseline	41	NI/ME/HH042	HH042-1	HH042-4	Yes	Secondary	S.3	Able to read whole sentence	3	2	1	4	No	3	2	0	0	0	0	0	0	0	0	2		2	1	1	1	1	1	1	yes	No	Yes	No	Yes	No	No	No	Yes	Negative	2			1	2	5
Baseline	42	NI/MW/HH084	HH084-1	HH084-4	Yes	Primary	P.4	Able to read whole sentence	3	2	1	4	Yes	1	1	0	0	0	0	0	0	0	0	2		3	1	2	1	1	1	1	yes	Yes	Yes	Yes	Yes	Yes	Yes	Yes	Yes	Negative	2			2	2	5
Baseline	43	NI/KW/HH063	HH063-1	HH063-4	Yes	Primary	P.4	Can partly read	3	2	1	4	Yes	4	2	0	0	0	0	0	0	0	0	2		3	1	1	1	1	1	1	yes	Yes	Yes	Yes	Yes	Yes	Yes	Yes	No	Dont Know	2			1	1	5	Yes
Baseline	44	NI/ME/HH264	HH264-1	HH264-2	Yes	Secondary	S.1	Able to read whole sentence	3	2	2		No	2	2	0	0	0	0	0	0	0	0	2		3	2	1	1	1	1	1	No	No	No	No	No	No	No	No	Yes	Negative	2			1	1	5	No
Baseline	45	NI/ME/HH354	HH354-1	HH354-2	Yes	Primary	P.2	Cant read at all	3	2	1	4	No	3	1	0	0	0	0	0	0	0	0	2		3	1	1	1	1	1	1	yes	Yes	Yes	Yes	Yes	Yes	Yes	Yes	No	Dont Know	2			2	1	5
Baseline	46	NI/RC/HH215	HH215-1	HH215-2	Yes	Secondary	S.2	Able to read whole sentence	3	2	1	4	No	1	1	0	0	0	0	0	0	0	0	2		3	1	1	1	1	1	1	yes	Yes	Yes	Yes	Yes	No	Yes	Yes	Yes	Negative	2			1	1	5	Yes
Baseline	47	NI/MW/HH372	HH372-1	HH372-4	Yes	Primary	P.6	Can partly read	3	2	1	4	No	3	2	0	0	0	0	0	0	0	0	1	1	1	1	1	1	1	1	1	yes	Yes	Yes	Yes	Yes	No	Yes	Yes	No	Dont Know	2			1	1	5	Yes
Baseline	48	NI/ME/HH029	HH029-1	HH029-2	Yes	Secondary	S.2	Able to read whole sentence	3	2	1	4	No	3	2	0	0	0	0	0	0	0	0	2		2	1	1	1	1	1	1	yes	No	Yes	No	Yes	No	No	No	No	Dont Know	2			1	2	5
Baseline	49	NI/RC/HH188	HH188-1	HH188-2	Yes	Primary	P.3	Can partly read	3	2	1	4	No	1	1	0	0	0	0	0	0	0	0	2		3	1	1	1	2	1	1	yes	Yes	Yes	Yes	Yes	Yes	Yes	Yes	Yes	Negative	2			2	2	5
Baseline	50	NI/KE/HH107	HH107-1	HH107-4	Yes	Secondary	S.3	Able to read whole sentence	3	2	1	4	Yes	4	2	0	0	0	0	0	0	0	0	2		3	1	1	1	1	2	1	yes	Yes	Yes	Yes	Yes	Yes	Yes	Yes	No	Dont Know	2			1	1	5	Yes
Baseline	51	NI/RE/HH239	HH269-1	HH239-2	Yes	Primary	P.3	Cant read at all	3	2	2		No	2	2	0	0	0	0	0	0	0	0	2		3	1	1	1	1	1	1	No	No	No	No	No	No	No	No	Yes	Negative	2			1	1	5
Baseline	52	NI/RE/HH239	HH269-1	HH239-3	Yes	Primary	P.3	Cant read at all	3	2	1	4	No	3	1	0	0	0	0	0	0	0	0	2		3	2	1	1	1	1	1	yes	Yes	Yes	Yes	Yes	Yes	Yes	Yes	Yes	Negative	2			2	1	5
Baseline	53	NI/RE/HH180	HH180-1	HH180-2	Yes	Primary	P.3	Can partly read	3	2	1	4	No	3	2	0	0	0	0	0	0	0	0	2		3	1	2	1	1	1	1	yes	Yes	Yes	Yes	Yes	No	No	No	No	Dont Know	2			1	1	5
Baseline	54	NI/ME/HH109	HH109-1	HH109-2	Yes	Primary	P.6	Can partly read	3	2	1	4	Yes	3	1	0	0	0	0	0	0	0	0	1	1	3	1	1	1	1	1	1	yes	Yes	No	No	Yes	No	Yes	Yes	Yes	Negative	2			2	1	5	Yes
Baseline	55	NI/RC/HH178	HH178-1	HH178-2	Yes	Primary	P.3	Cant read at all	3	2	1	4	No	3	1	0	0	0	0	0	0	0	0	2		3	1	1	1	1	1	1	yes	Yes	Yes	Yes	Yes	Yes	Yes	Yes	Yes	Negative	2			1	2	5
Baseline	56	NI/RC/HH178	HH178-1	HH178-2	Yes	Primary	P.4	Can partly read	3	2	1	1	No	1	2	0	0	0	0	0	0	0	0	2		2	1	1	1	1	1	1	No	Yes	Yes	No	Yes	Yes	Yes	Yes	No	Dont Know	2			2	1	5
Baseline	57	NI/RC/HH211	HH211-1	HH211-2	Yes	Primary	P.2	Cant read at all	3	2	2	4	No	3	2	0	0	0	0	0	0	0	0	2		2	2	1	1	1	1	1	No	Yes	No	Yes	Yes	No	Yes	No	No	Dont Know	2			1	1	5
Baseline	58	NI/RC/HHH165	HH165-1	HH165-2	Yes	Secondary	S.4	Able to read whole sentence	3	2	1	1	Yes	3	5	0	0	0	0	0	0	0	0	2		2	1	1	1	2	1	1	yes	Yes	Yes	No	Yes	Yes	Yes	Yes	Yes	Negative	2			2	2	5
Baseline	59	NI/RC/HH177	HH177-1	HH177-2	Yes	Primary	P.6	Can partly read	3	2	1	4	Yes	1	4	0	0	0	0	0	0	0	0	2		2	1	1	1	1	1	1	yes	Yes	Yes	Yes	Yes	No	Yes	Yes	No	Dont Know	2			1	1	5
Baseline	60	NI/RC/HH177	HH177-1	HH177-3	Yes	Primary	P.2	Cant read at all	3	2	1	4	No	3	1	0	0	0	0	0	0	0	0	2		4	1	1	1	1	1	1	No	No	No	No	No	No	No	No	Yes	Negative	2			2	1	5
Baseline	61	NI/ME/HH247	HH247-1	HH247-2	Yes	Primary	P.6	Able to read whole sentence	3	2	1	4	No	1	1	0	0	0	0	0	0	0	0	2		3	2	1	1	1	1	1	yes	Yes	Yes	Yes	Yes	No	Yes	Yes	Yes	Negative	2			1	1	5
Baseline	62	NI/ME/HH247	HH247-1	HH247-3	Yes	Primary	P.4	Can partly read	3	2	1	4	No	3	2	0	0	0	0	0	0	0	0	2		1	1	1	1	1	1	1	yes	Yes	Yes	Yes	Yes	No	Yes	Yes	No	Dont Know	2			1	1	5
Baseline	63	NI/ME/HH248	HH248-1	HH248-2	Yes	Secondary	S.4	Able to read whole sentence	3	2	1	4	No	3	2	0	0	0	0	0	0	0	0	2		2	1	1	1	1	2	1	No	No	Yes	No	Yes	No	No	No	No	Dont Know	2			1	2	5	Yes
Baseline	64	NI/ME/HH296	HH296-1	HH296-2	Yes	Primary	P.3	Can partly read	3	2	1	4	No	1	1	0	0	0	0	0	0	0	0	2		3	1	1	1	1	1	1	yes	Yes	Yes	Yes	Yes	No	Yes	Yes	Yes	Negative	2			1	2	5
Baseline	65	NI/ME/HH376	HH3761	HH376-2	Yes	Primary	P.6	Can partly read	3	2	1	4	No	1	1	0	0	0	0	0	0	0	0	2		3	1	1	1	1	1	1	yes	Yes	Yes	No	Yes	No	No	Yes	Yes	Positive	1	1	2018	1	1	5
Baseline	66	NI/MW/HH213	HH213-1	HH213-2	Yes	Primary	P.2	Cant read at all	3	2	2		No	2	1	0	0	0	0	0	0	0	0	2		2	1	1	1	1	1	1	No	No	No	No	No	No	No	No	Yes	Negative	2			2	1	5
Baseline	67	NI/ME/HH265	HH265-1	HH265-2	Yes	Primary	P.6	Able to read whole sentence	3	2	1	4	No	3	2	0	0	0	0	0	0	0	0	2		3	1	1	1	2	1	1	yes	Yes	Yes	Yes	Yes	No	Yes	No	No	Dont Know	2			1		3
Baseline	68	NI/KE/HH381	HH381-1	HH381-5	Yes	Primary	P.4	Can partly read	3	2	2		No	4	5	0	0	0	0	0	0	0	0	2		3	1	1	1	1	1	1	yes	Yes	Yes	Yes	Yes	Yes	Yes	Yes	Yes	Positive	1	2	2020	1	1	5
Baseline	69	NI/RC/HH190	HH190-1	HH190-2	Yes	Secondary	S.4	Able to read whole sentence	3	2	1	4	No	4	1	0	0	0	0	0	0	0	0	2		3	2	1	1	1	1	1	yes	Yes	Yes	No	Yes	No	Yes	Yes	Yes	Negative	2			2	1	5	Yes
Baseline	70	NI/AB/HH252	HH252-1	HH252-2	Yes	Primary	P.3	Can partly read	3	2	1	4	No	3	1	0	0	0	0	0	0	0	0	2		3	1	2	1	1	1	1	No	No	Yes	No	Yes	No	No	No	Yes	Negative	2	0		2	1	5
Baseline	71	NI/RC/HH287	HH287-1	HH287-2	Yes	Primary	P.4	Can partly read	3	2	1	4	No	4	4	0	0	0	0	0	0	0	0	2		1	1	1	1	1	1	1	yes	Yes	Yes	Yes	Yes	No	Yes	Yes	Yes	Negative	2	0		2	1	5	Yes
Baseline	72	NI/RC/HH186	HH186-1	HH186-2	Yes	Primary	P.5	Can partly read	3	2	1	4	No	1	2	0	0	0	0	0	0	0	0	2		3	1	1	1	1	1	1	yes	Yes	Yes	No	Yes	No	No	No	Yes	Negative	2			2	1	5
Baseline	73	NI/AB/HH189	HH189-1	HH189-2	Yes	Primary	P.3	Cant read at all	3	2	1	4	No	1	1	0	0	0	0	0	0	0	0	2		3	1	1	1	2	1	1	yes	Yes	Yes	Yes	Yes	No	Yes	Yes	No	Dont Know	2			1	1	5
Baseline	74	NI/AB/HH260	HH260-1	HH260-2	Yes	Primary	P.4	Can partly read	3	2	1	4	No	3	2	0	0	0	0	0	0	0	0	2		1	1	1	1	1	1	1	yes	Yes	Yes	Yes	Yes	No	Yes	Yes	No	Dont Know	2			1	1	5
Baseline	75	NI/ME/HH263	HH263-1	HH263-2	Yes	Primary	P.5	Able to read whole sentence	3	2	1	4	No	3	2	0	0	0	0	0	0	0	0	2		2	1	1	1	1	1	1	yes	No	Yes	No	Yes	No	No	No	Yes	Negative	2			1	2	5
Baseline	76	NI/MW/HH168	HH168-1	HH168-2	Yes	Primary	P.5	Cant read at all	3	2	1	4	Yes	1	1	0	0	0	0	0	0	0	0	2		3	1	1	1	1	1	1	No	Yes	Yes	Yes	Yes	Yes	Yes	Yes	No	Dont Know	2			2	2	5	No
Baseline	77	NI/AB/HH209	HH209-1	HH209-2	Yes	Primary	P.2	Cant read at all	3	2	1	4	No	4	2	0	0	0	0	0	0	0	0	2		3	1	1	1	1	1	1	yes	Yes	Yes	Yes	Yes	Yes	Yes	Yes	Yes	Negative	2			1	1	5
Baseline	78	NI/RC/HH187	HH187-1	HH187-2	Yes	Primary	P.3	Can partly read	3	2	2		No	2	2	0	0	0	0	0	0	0	0	2		3	1	1	1	1	1	1	No	No	No	No	No	No	No	No	No	Dont Know	2			1	1	5
Baseline	79	NI/RC/HH176	HH176-1	HH176-2	Yes	Secondary	S.2	Able to read whole sentence	3	2	1	4	No	3	1	0	0	0	0	0	0	0	0	2		3	2	2	1	1	1	1	yes	Yes	Yes	Yes	Yes	Yes	Yes	Yes	Yes	Negative	2			2	1	3	Yes
Baseline	80	NI/MW/HH175	HH175-1	HH175-2	Yes	Primary	P.6	Able to read whole sentence	3	2	1	4	No	3	2	0	0	0	0	0	0	0	0	2		3	1	1	1	2	1	1	yes	Yes	Yes	Yes	Yes	No	No	No	No	Dont Know	2			1	1	5
Baseline	81	NI/RC/HH212	HH212-1	HH212-2	Yes	Primary	P.2	Cant read at all	3	2	1	4	Yes	3	1	0	0	0	0	0	0	0	0	2		3	1	1	1	1	1	1	yes	Yes	Yes	No	Yes	No	Yes	Yes	Yes	Negative	2			2	1	5
Baseline	82	NI/AB/HH208	HH208-1	HH208-2	Yes	Primary	P.2	Cant read at all	3	2	1	4	No	3	1	0	0	0	0	0	0	0	0	1	1	3	1	1	1	1	1	1	yes	Yes	Yes	Yes	Yes	Yes	Yes	Yes	No	Dont Know	2			2	2	5
Baseline	83	NI/MW/HH169	HH169-1	HH169-2	Yes	Primary	P.8	Able to read whole sentence	3	2	1	1	No	1	2	0	0	0	0	0	0	0	0	2		2	2	1	1	1	1	1	yes	Yes	Yes	Yes	Yes	Yes	Yes	Yes	Yes	Negative	2			2	1	5
Baseline	84	NI/RC/HH167	HH167-1	HH167-2	Yes	Primary	P.3	Able to read whole sentence	3	2	2	4	No	3	2	0	0	0	0	0	0	0	0	2		2	1	1	1	1	1	1	No	Yes	Yes	No	Yes	No	No	No	No	Dont Know	2			2	1	5
Baseline	85	NI/ME/HH192	HH192-1	HH192-2	Yes	Secondary	S,3	Able to read whole sentence	3	2	1	1	Yes	3	5	0	0	0	0	0	0	0	0	2		2	2	1	1	1	1	1	yes	Yes	Yes	Yes	Yes	Yes	Yes	Yes	Yes	Negative	2			2	2	5	No
Baseline	86	NI/AB/HH191	HH191-1	HH191-2	Yes	Primary	P.3	Can partly read	3	2	1	4	No	1	4	0	0	0	0	0	0	0	0	2		2	1	1	1	2	1	1	yes	Yes	Yes	Yes	Yes	No	Yes	Yes	Yes	Negative	2			1	1	5
Baseline	87	NI/RC/HH181	HH181-1	HH181-2	Yes	Secondary	S.4	Able to read whole sentence	3	2	1	4	No	3	1	0	0	0	0	0	0	0	0	2		4	1	1	1	1	1	1	No	No	No	No	No	No	No	No	No	Dont Know	2			2	1	5
Baseline	88	NI/RC/HH216	HH216-1	HH216-2	Yes	Primary	P.4	Can partly read	3	2	1	1	No	1	1	0	0	0	0	0	0	0	0	2		4	2	1	1	1	1	1	yes	Yes	Yes	Yes	Yes	No	Yes	Yes	No	Dont Know	2			2	1	5
Baseline	89	NI/MHH238	HH238-1	HH238-2	Yes	Primary	P.8	Able to read whole sentence	3	2	1	4	No	1	2	0	0	0	0	0	0	0	0	2		2	1	1	1	1	2	1	No	Yes	Yes	Yes	Yes	No	Yes	Yes	Yes	Negative	2			1	2	5
Baseline	90	NI/ME/HH298	HH298-1	HH298-2	Yes	Primary	P.4	Able to read whole sentence	3	2	2		No	3	1	0	0	0	0	0	0	0	0	2		2	2	1	1	1	1	1	No	No	Yes	Yes	Yes	No	Yes	Yes	Yes	Negative	2			1	1	5
Baseline	91	NI/MW/HH332	HH332-1	HH332-2	Yes	Primary	P.5	Able to read whole sentence	3	2	2		No	3	2	0	0	0	0	0	0	0	0	1	1	2	1	2	1	1	1	1	yes	No	No	No	No	No	No	No	No	Dont Know	2			2	1	5
Baseline	92	NI/ME/HH376	HH376-1	HH376-2	Yes	Primary	P.3	Can partly read	3	2	2		No	4	5	0	0	0	0	0	0	0	0	2		2	1	1	1	2	1	1	yes	Yes	Yes	Yes	Yes	No	Yes	Yes	Yes	Negative	2			1	1	5
Baseline	93	NI/KE/HH392	HH392-1	HH392-2	Yes	Primary	P.3	Cant read at all	3	2	1	4	No	1	1	0	0	0	0	0	0	0	0	2		3	1	1	1	1	1	1	yes	Yes	Yes	Yes	Yes	No	No	Yes	No	Dont Know	2			1	1	5
Baseline	94	NI/AB/HH395	HH395-1	HH395-2	Yes	Primary	P.2	Cant read at all	3	2	2		No	2	1	0	0	0	0	0	0	0	0	2		2	2	1	1	1	1	1	No	No	No	No	No	No	No	No	Yes	Negative	2			2	1	5
Baseline	95	NI/ME/HH028	HH028-1	HH028-2	Yes	Primary	P.2	Cant read at all	3	2	1	4	No	3	2	0	0	0	0	0	0	0	0	2		3	1	1	1	1	1	1	yes	Yes	Yes	Yes	Yes	No	Yes	No	No	Dont Know	2			1		5
Baseline	96	NI/AB/HH252	HH252-1	HH252-3	Yes	Primary	P.6	Can partly read	3	2	1	4	Yes	1	1	0	0	0	0	0	0	0	0	2		3	2	1	1	1	1	1	yes	Yes	Yes	No	Yes	Yes	Yes	Yes	Yes	Negative	2			1	2	5
Baseline	97	NI/RC/HH287	HH287-1	HH287-3	Yes	Primary	P.3	Cant read at all	3	2	1	4	No	4	2	0	0	0	0	0	0	0	0	2		3	1	1	1	1	1	1	yes	Yes	Yes	Yes	Yes	Yes	Yes	Yes	Yes	Negative	2			1	1	5
Baseline	98	NI/RC/HH186	HH186-1	HH186-3	Yes	Primary	P.4	Can partly read	3	2	2		No	2	2	0	0	0	0	0	0	0	0	2		3	2	1	1	1	1	1	No	No	No	No	No	No	No	No	No	Dont Know	2			1	1	5
Baseline	99	NI/AB/HH189	HH189-1	HH189-3	Yes	Primary	P.2	Cant read at all	3	2	1	4	No	3	1	0	0	0	0	0	0	0	0	2		3	1	2	1	1	1	1	yes	Yes	Yes	Yes	Yes	Yes	Yes	Yes	Yes	Negative	2			2	1	5
Baseline	100	NI/AB/HH260	HH260-1	HH260-3	Yes	Secondary	S.4	Able to read whole sentence	3	2	1	4	No	3	2	0	0	0	0	0	0	0	0	2		3	1	1	1	2	1	1	yes	Yes	Yes	Yes	Yes	No	No	No	No	Dont Know	2			1	1	5	No
Baseline	101	NI/ME/HH263	HH263-1	HH263-3	Yes	Primary	P.6	Can partly read	3	2	1	4	No	3	1	0	0	0	0	0	0	0	0	2		3	2	1	1	1	1	1	yes	Yes	Yes	Yes	Yes	Yes	Yes	Yes	No	Dont Know	2			2	1	5	No
Baseline	102	NI/MW/HH168	HH168-1	HH168-3	Yes	Primary	P.2	Cant read at all	3	2	1	4	No	3	1	0	0	0	0	0	0	0	0	1	1	3	1	2	1	1	1	1	No	Yes	Yes	No	Yes	No	Yes	Yes	Yes	Negative	2			2	2	5
Baseline	103	NI/AB/HH209	HH209-1	HH209-3	Yes	Primary	P.6	Able to read whole sentence	3	2	1	1	No	1	2	0	0	0	0	0	0	0	0	2		2	1	1	1	1	1	1	yes	Yes	Yes	Yes	Yes	Yes	Yes	Yes	Yes	Negative	2			2	1	5
Baseline	104	NI/RC/HH187	HH187-1	HH187-3	Yes	Primary	P.4	Can partly read	3	2	2	4	No	3	2	0	0	0	0	0	0	0	0	2		2	1	1	1	1	1	1	No	No	No	No	Yes	No	Yes	Yes	No	Dont Know	2			2	1	5
Baseline	105	NI/RC/HH176	HH176-1	HH176-3	Yes	Secondary	S.4	Able to read whole sentence	3	2	1	1	Yes	3	5	0	0	0	0	0	0	0	0	2		2	2	1	1	1	1	1	yes	Yes	Yes	Yes	Yes	Yes	Yes	Yes	Yes	Negative	2			2	2	5	No
Baseline	106	NI/MW/HH175	HH175-1	HH175-3	Yes	Primary	P.3	Can partly read	3	2	1	4	No	1	4	0	0	0	0	0	0	0	0	2		2	2	1	1	1	1	1	yes	Yes	Yes	Yes	Yes	No	Yes	Yes	No	Dont Know	2			1	1	5
Baseline	107	NI/RC/HH212	HH212-1	HH212-3	Yes	Primary	P.4	Can partly read	3	2	1	4	No	3	1	0	0	0	0	0	0	0	0	2		4	1	1	1	1	1	1	No	No	No	No	No	No	No	No	Yes	Negative	2			2	1	5
Baseline	108	NI/AB/HH208	HH208-1	HH208-3	Yes	Primary	P.5	Can partly read	3	2	1	1	Yes	1	1	0	0	0	0	0	0	0	0	2		4	2	1	1	1	1	1	yes	Yes	Yes	Yes	Yes	No	Yes	Yes	Yes	Negative	2			2	1	5
Baseline	109	NI/MW/HH169	HH169-1	HH169-3	Yes	Primary	P.3	Cant read at all	3	2	1	4	No	1	2	0	0	0	0	0	0	0	0	2		2	2	1	1	1	2	1	No	Yes	Yes	Yes	Yes	No	Yes	Yes	No	Dont Know	2			1	2	5
Baseline	110	NI/RC/HH167	HH167-1	HH167-3	Yes	Primary	P.4	Can partly read	3	2	2		No	3	1	0	0	0	0	0	0	0	0	2		2	1	1	1	2	1	1	No	No	Yes	Yes	Yes	No	Yes	Yes	Yes	Negative	2			1	1	5	No
Baseline	111	NI/ME/HH192	HH192-1	HH192-3	Yes	Primary	P.5	Able to read whole sentence	3	2	2		No	3	2	0	0	0	0	0	0	0	0	2		2	1	1	1	1	1	1	yes	No	No	No	No	No	No	No	No	Dont Know	2			2	1	5
Baseline	112	NI/AB/HH191	HH191-1	HH191-3	Yes	Primary	P.3	Cant read at all	3	2	2		No	4	5	0	0	0	0	0	0	0	0	2		2	1	1	1	1	1	1	yes	Yes	Yes	Yes	Yes	No	Yes	Yes	No	Dont Know	2			1	1	5
Baseline	113	NI/RC/HH181	HH181-1	HH181-3	Yes	Primary	P.1	Cant read at all	3	2	1	4	No	1	1	0	0	0	0	0	0	0	0	2		3	1	1	1	1	1	1	yes	Yes	Yes	Yes	Yes	No	No	Yes	Yes	Negative	2			2	1	5
Baseline	114	NI/RC/HH216	HH216-1	HH216-3	Yes	Primary	P.3	Can partly read	3	2	2		No	2	1	0	0	0	0	0	0	0	0	2		2	1	1	1	1	1	1	No	No	No	No	No	No	No	No	Yes	Negative	2			2	1	5
Baseline	115	NI/MHH238	HH238-1	HH238-3	Yes	Secondary	S.2	Able to read whole sentence	3	2	1	4	No	3	2	0	0	0	0	0	0	0	0	2		3	2	1	1	1	1	1	yes	Yes	Yes	Yes	Yes	No	Yes	No	No	Dont Know	2			1		5
Baseline	116	NI/ME/HH298	HH298-1	HH298-3	Yes	Primary	P.6	Able to read whole sentence	3	2	2		No	4	5	0	0	0	0	0	0	0	0	2		3	1	1	1	1	1	1	yes	Yes	Yes	Yes	Yes	Yes	Yes	Yes	Yes	Negative	2			2	1	5
Baseline	117	NI/MW/HH332	HH332-1	HH332-3	Yes	Primary	P.2	Cant read at all	3	2	1	4	No	4	1	0	0	0	0	0	0	0	0	2		3	1	2	1	2	1	1	yes	Yes	Yes	Yes	Yes	No	Yes	Yes	No	Dont Know	2			2	1	5
Baseline	118	NI/ME/HH376	HH376-1	HH376-3	Yes	Primary	P.2	Cant read at all	3	2	1	4	No	3	1	0	0	0	0	0	0	0	0	2		3	1	1	1	1	1	1	No	No	Yes	Yes	Yes	No	No	No	Yes	Negative	2			2	1	5
Baseline	119	NI/KE/HH392	HH392-1	HH392-3	Yes	Primary	P.8	Able to read whole sentence	3	2	1	4	Yes	4	4	0	0	0	0	0	0	0	0	2		1	2	1	1	1	1	1	yes	Yes	Yes	No	Yes	No	Yes	Yes	No	Dont Know	2			2	1	5	Yes
Baseline	120	NI/AB/HH395	HH395-1	HH395-3	Yes	Primary	P.3	Able to read whole sentence	3	2	1	4	No	1	2	0	0	0	0	0	0	0	0	1	2	3	1	1	1	1	1	1	yes	Yes	Yes	Yes	Yes	No	No	No	Yes	Negative	2			1	1	5
Baseline	121	NI/RC/HH190	HH190-1	HH190-4	Yes	Primary	P.7	Able to read whole sentence	3	2	1	1	Yes	1	1	0	0	0	0	0	0	0	0	2		4	2	1	1	1	1	1	yes	Yes	Yes	Yes	Yes	No	Yes	Yes	Yes	Negative	2			2	1	5	Yes
Baseline	122	NI/AB/HH252	HH252-1	HH252-4	Yes	Secondary	S.3	Able to read whole sentence	3	2	1	4	No	1	2	0	0	0	0	0	0	0	0	2		2	1	1	1	1	1	1	No	Yes	Yes	No	Yes	No	Yes	Yes	No	Dont Know	2			1	2	5
Baseline	123	NI/RC/HH287	HH287-1	HH287-4	Yes	Primary	P.4	Able to read whole sentence	3	2	2		No	3	1	0	0	0	0	0	0	0	0	2		2	2	1	1	1	1	1	No	No	Yes	Yes	Yes	No	Yes	Yes	Yes	Negative	2			1	1	5
Baseline	124	NI/RC/HH186	HH186-1	HH186-4	Yes	Primary	P.4	Can partly read	3	2	2		No	3	2	0	0	0	0	0	0	0	0	2		2	1	1	1	1	1	1	yes	No	No	No	No	No	No	No	No	Dont Know	2			2	1	5
Baseline	125	NI/AB/HH189	HH189-1	HH189-4	Yes	Secondary	S.3	Able to read whole sentence	3	2	2		Yes	4	5	0	0	0	0	0	0	0	0	2		2	1	1	1	1	1	1	yes	Yes	Yes	Yes	Yes	No	Yes	Yes	Yes	Negative	2			1	1	5	Yes
Baseline	126	NI/AB/HH260	HH260-1	HH260-4	Yes	Primary	P.5	Able to read whole sentence	3	2	1	4	Yes	1	1	0	0	0	0	0	0	0	0	2		3	1	1	1	1	1	1	yes	Yes	Yes	Yes	Yes	No	No	Yes	Yes	Negative	2			1	1	5
Baseline	127	NI/ME/HH263	HH263-1	HH263-4	Yes	Primary	P.6	Able to read whole sentence	3	2	2		No	2	1	0	0	0	0	0	0	0	0	2		2	2	1	1	1	1	1	No	No	No	No	No	No	No	No	Yes	Negative	2			1	1	5
Baseline	128	NI/MW/HH168	HH168-1	HH168-4	Yes	Secondary	S.4	Able to read whole sentence	3	2	1	4	No	3	2	0	0	0	0	0	0	0	0	2		3	1	1	1	2	2	1	yes	Yes	Yes	Yes	Yes	No	Yes	No	Yes	Negative	2			1		5
Baseline	129	NI/AB/HH209	HH209-1	HH209-4	Yes	Primary	P.4	Able to read whole sentence	3	2	2		Yes	4	5	0	0	0	0	0	0	0	0	2		3	1	1	1	1	1	1	yes	Yes	Yes	Yes	Yes	Yes	Yes	Yes	No	Dont Know	2			2	1	5	No
Baseline	130	NI/RC/HH187	HH187-1	HH187-4	Yes	Primary	P.7	Able to read whole sentence	3	2	1	4	No	4	1	0	0	0	0	0	0	0	0	1	3	3	1	2	1	1	1	1	yes	Yes	Yes	Yes	Yes	No	Yes	Yes	Yes	Negative	2			2	1	5	No
Baseline	131	NI/RC/HH176	HH176-1	HH176-4	Yes	Secondary	S.3	Able to read whole sentence	3	2	1	4	No	3	1	0	0	0	0	0	0	0	0	2		3	1	1	1	1	1	1	No	No	Yes	Yes	Yes	No	No	No	Yes	Positive	1	1		2	1	5	No
Baseline	132	NI/MW/HH175	HH175-1	HH175-4	Yes	Primary	P.1	Can partly read	3	2	1	4	No	4	4	0	0	0	0	0	0	0	0	2		1	1	1	1	1	1	1	yes	Yes	Yes	No	Yes	No	Yes	Yes	Yes	Negative	2			1	1	5
Baseline	133	NI/RC/HH212	HH212-1	HH212-4	Yes	Primary	P.3	Able to read whole sentence	3	2	1	4	No	1	2	0	0	0	0	0	0	0	0	2		3	1	1	1	1	1	1	yes	Yes	Yes	Yes	Yes	No	No	No	Yes	Negative	2			2	1	5
Baseline	134	NI/AB/HH208	HH208-1	HH208-4	Yes	Primary	P.3	Can partly read	3	2	1	4	No	1	1	0	0	0	0	0	0	0	0	2		3	2	1	1	1	1	1	yes	Yes	Yes	Yes	Yes	No	Yes	Yes	Yes	Negative	2			1	1	5
Baseline	135	NI/MW/HH169	HH169-1	HH169-4	Yes	Primary	P.5	Able to read whole sentence	3	2	1	4	No	3	2	0	0	0	0	0	0	0	0	2		1	1	1	1	1	1	1	yes	Yes	Yes	Yes	Yes	No	Yes	Yes	No	Dont Know	2			1	1	5
Baseline	136	NI/ME/HH041	HH041-1	HH041-2	Yes	Secondary	S.1	Able to read whole sentence	3	2	1	4	Yes	1	4	0	0	0	0	0	0	0	0	2		2	1	1	1	1	1	1	yes	Yes	Yes	Yes	Yes	No	Yes	Yes	Yes	Negative	2			1	1	5	Yes
Baseline	137	NI/ME/HH115	HH115-1	HH115-2	Yes	Primary	p.4	Can partly read	3	2	1	4	No	3	1	0	0	0	0	0	0	0	0	2		4	1	1	1	2	1	1	No	No	No	No	No	No	No	No	Yes	Negative	2			1	1	5
Baseline	138	NI/ME/HH398	HH398-1	HH398-3	Yes	Primary	P.8	Able to read whole sentence	3	2	1	1	Yes	1	1	0	0	0	0	0	0	0	0	2		4	2	1	1	1	1	1	yes	Yes	Yes	Yes	Yes	No	Yes	Yes	No	Dont Know	2			1	1	5	Yes
Baseline	139	NI/AB/HH057	HH057-1	HH057-2	Yes	Primary	P.7	Able to read whole sentence	3	2	1	4	No	1	2	0	0	0	0	0	0	0	0	2		2	1	2	1	1	1	1	No	Yes	Yes	Yes	Yes	No	Yes	Yes	Yes	Negative	2			1	2	5	Yes
Baseline	140	NI/ME/HH120	HH120-1	HH120-2	Yes	Primary	P.4	Can partly read	3	2	2		No	3	1	0	0	0	0	0	0	0	0	2		2	1	1	1	1	1	1	No	No	Yes	Yes	Yes	No	Yes	Yes	No	Dont Know	2			1	1	5
Baseline	141	NI/ME/HH118	HH118-1	HH118-2	Yes	Primary	P.3	Can partly read	3	2	2		No	3	2	0	0	0	0	0	0	0	0	2		2	2	1	1	2	1	1	yes	No	No	No	No	No	No	No	Yes	Negative	2			2	1	5
Baseline	142	NI/ME/HH097	HH097-1	HH097-2	Yes	Secondary	S.4	Able to read whole sentence	3	2	2		Yes	4	5	0	0	0	0	0	0	0	0	2		2	1	1	1	1	1	1	yes	Yes	Yes	Yes	Yes	No	Yes	Yes	Yes	Negative	2			1	1	5	Yes
Baseline	143	NI/ME/HH113	HH113-1	HH113-3	Yes	Primary	P.6	Able to read whole sentence	3	2	1	4	Yes	1	1	0	0	0	0	0	0	0	0	2		3	1	1	1	1	1	1	yes	Yes	Yes	No	Yes	No	No	Yes	No	Dont Know	2			2	1	5	No
Baseline	144	NI/ME/HH114	HH114-1	HH113-2	Yes	Primary	P.4	Can partly read	3	2	2		No	2	1	0	0	0	0	0	0	0	0	2		2	1	1	1	1	1	1	No	No	No	No	No	No	No	No	Yes	Negative	2			1	1	5
Baseline	145	NI/ME/HH116	HH116-1	HH116-2	Yes	Primary	P.7	Able to read whole sentence	3	2	1	4	No	3	2	0	0	0	0	0	0	0	0	2		3	1	1	1	1	1	1	yes	Yes	Yes	Yes	Yes	No	Yes	No	No	Dont Know	2			1		5
Baseline	146	NI/BI/HH061	HH061-1	HH061-2	Yes	Secondary	S.3	Able to read whole sentence	3	2	2		Yes	4	5	0	0	0	0	0	0	0	0	2		3	1	1	1	2	1	1	yes	Yes	No	Yes	Yes	Yes	Yes	Yes	Yes	Negative	2			2	1	5	Yes
Baseline	147	NI/KE/HH283	HH283-1	HH283-3	Yes	Primary	P.4	Able to read whole sentence	3	2	1	4	No	4	1	0	0	0	0	0	0	0	0	2		3	2	1	1	2	1	1	yes	Yes	Yes	No	Yes	No	Yes	Yes	No	Dont Know	2			2	1	5	No
Baseline	148	NI/MW/HH256	HH256-1	HH256-2	Yes	Primary	P.4	Can partly read	3	2	1	4	No	3	1	0	0	0	0	0	0	0	0	2		3	1	2	1	2	1	1	No	No	Yes	Yes	Yes	No	No	No	Yes	Positive	1	0		1	1	5
Baseline	149	NI/AB/HH250	HH250-1	HH250-2	Yes	Secondary	S.3	Able to read whole sentence	3	2	1	4	Yes	4	4	0	0	0	0	0	0	0	0	1	2	1	1	1	1	1	1	1	yes	Yes	No	Yes	Yes	No	Yes	Yes	Yes	Positive	1	2	2019	1	1	5	Yes
Baseline	150	NI/ME/HH337	HH337-1	HH337-2	Yes	Primary	P.5	Able to read whole sentence	3	2	1	4	No	1	2	0	0	0	0	0	0	0	0	2		3	2	1	1	1	1	1	yes	Yes	Yes	Yes	Yes	No	No	No	Yes	Negative	2			2	1	5
Baseline	151	NI/MW/HH257	HH257-1	HH257-2	Yes	Primary	P.6	Able to read whole sentence	3	2	1	4	No	1	1	0	0	0	0	0	0	0	0	2		3	1	1	1	1	1	1	yes	Yes	Yes	Yes	Yes	No	Yes	Yes	Yes	Negative	2			1	1	5	Yes
Baseline	152	NI/ME/HH368	HH368-1	HH368-3	Yes	Secondary	S.4	Able to read whole sentence	3	2	1	4	No	3	2	0	0	0	0	0	0	0	0	2		1	1	1	1	1	1	1	yes	Yes	No	No	Yes	No	Yes	Yes	No	Dont Know	2			1	1	5
Baseline	153	NI/ME/HH377	HH377-1	HH377-2	Yes	Primary	P.4	Able to read whole sentence	3	2	1	4	No	3	2	0	0	0	0	0	0	0	0	2		2	1	1	1	1	1	1	yes	No	Yes	Yes	Yes	No	No	No	Yes	Negative	2			1	2	5
Baseline	154	NI/ME/HH237	HH237-1	HH237-2	Yes	Primary	P.7	Able to read whole sentence	3	2	1	4	Yes	1	1	0	0	0	0	0	0	0	0	2		3	1	2	1	2	1	1	yes	Yes	Yes	No	Yes	Yes	Yes	Yes	No	Dont Know	2			2	2	5	Yes
Baseline	155	NI/MW/HH050	HH050-1	HH050-2	Yes	Secondary	S.3	Able to read whole sentence	3	2	1	4	Yes	4	2	0	0	0	0	0	0	0	0	2		3	1	1	1	1	1	1	yes	Yes	Yes	Yes	Yes	Yes	Yes	Yes	No	Dont Know	2			1	1	5	Yes
Baseline	156	NI/ME/HH053	HH053-1	HH053-4	Yes	Primary	P.1	Can partly read	3	2	2		No	2	2	0	0	0	0	0	0	0	0	2		3	1	1	1	1	1	1	No	No	No	No	No	No	No	No	Yes	Negative	2			1	1	5
Baseline	157	NI/ME/HH054	HH054-1	HH054-2	Yes	Primary	P.3	Able to read whole sentence	3	2	1	4	No	3	1	0	0	0	0	0	0	0	0	2		3	1	1	1	1	1	1	yes	Yes	Yes	Yes	Yes	Yes	Yes	Yes	No	Dont Know	2			2	1	5
Baseline	158	NI/ME/HH055	HH055-1	HH055-2	Yes	Primary	P.3	Can partly read	3	2	1	4	No	3	2	0	0	0	0	0	0	0	0	2		3	2	1	1	1	1	1	yes	Yes	Yes	Yes	Yes	No	No	No	Yes	Negative	2			1	1	5
Baseline	159	NI/ME/HH056	HH056-1	HH056-2	Yes	Primary	P.5	Able to read whole sentence	3	2	1	4	Yes	3	1	0	0	0	0	0	0	0	0	2		3	1	1	1	1	1	1	yes	Yes	Yes	Yes	Yes	Yes	Yes	Yes	Yes	Negative	2			2	1	5	Yes
Baseline	160	NI/ME/HH122	HH122-1	HH122-2	Yes	Primary	P.6	Able to read whole sentence	3	2	1	4	No	3	1	0	0	0	0	0	0	0	0	2		3	1	1	1	1	1	1	yes	Yes	Yes	No	Yes	Yes	Yes	Yes	No	Dont Know	2			2	2	5	Yes
Baseline	161	NI/ME/HH021	HH021-1	HH021-2	Yes	Primary	P.2	Cant read at all	3	2	1	4	No	1	2	0	0	0	0	0	0	0	0	2		3	1	1	1	1	1	1	yes	Yes	Yes	Yes	Yes	No	No	No	No	Dont Know	2			2	1	5
Baseline	162	NI/BI/HH058	HH058-1	HH058-2	Yes	Primary	P.6	Can partly read	3	2	1	4	No	3	2	0	0	0	0	0	0	0	0	1	1	3	2	2	1	1	1	1	yes	Yes	Yes	Yes	Yes	No	No	No	Yes	Negative	2			1	1	5
Baseline	163	NI/ME/HH026	HH026-1	HH026-2	Yes	Secondary	S.2	Able to read whole sentence	3	2	1	4	Yes	3	1	0	0	0	0	0	0	0	0	2		3	1	1	1	1	1	1	No	Yes	Yes	No	Yes	Yes	Yes	Yes	Yes	Negative	2			2	1	5	Yes
Baseline	164	NI/ME/HH060	HH060-1	HH060-2	Yes	Primary	P.3	Can partly read	3	2	1	4	No	3	1	0	0	0	0	0	0	0	0	2		3	2	1	1	1	1	1	yes	Yes	Yes	Yes	Yes	Yes	Yes	Yes	No	Dont Know	2			2	2	5
Baseline	165	NI/ME/HH059	HH059-1	HH059-2	Yes	Primary	P.4	Can partly read	3	2	1	1	No	1	2	0	0	0	0	0	0	0	0	2		2	1	1	1	1	1	1	yes	Yes	Yes	Yes	Yes	Yes	Yes	Yes	Yes	Negative	2			2	1	5
Baseline	166	NI/ME/HH022	HH022-1	HH022-2	Yes	Secondary	S.3	Able to read whole sentence	3	2	2	4	No	3	2	0	0	0	0	0	0	0	0	2		2	2	1	1	1	1	1	No	Yes	Yes	No	No	No	No	No	No	Dont Know	2			2	1	5
Baseline	167	NI/ME/HH023	HH023-1	HH023-2	Yes	Primary	P.3	Cant read at all	3	2	1	1	No	3	5	0	0	0	0	0	0	0	0	2		2	1	1	1	1	1	1	yes	Yes	Yes	Yes	Yes	Yes	Yes	Yes	Yes	Negative	2			2	2	5
Baseline	168	NI/ME/HH036	HH036-1	HH036-2	Yes	Primary	P.3	Cant read at all	3	2	1	4	No	1	4	0	0	0	0	0	0	0	0	2		2	2	1	1	2	1	1	yes	Yes	Yes	Yes	Yes	No	Yes	Yes	Yes	Negative	2			1	1	5
Baseline	169	NI/ME/HH282	HH282-1	HH282-2	Yes	Primary	P.3	Can partly read	3	2	1	4	No	3	1	0	0	0	0	0	0	0	0	2		4	1	1	1	1	1	1	No	No	No	No	No	No	No	No	No	Dont Know	2			2	1	5
Baseline	170	NI/ME/HH051	HH051-1	HH051-2	Yes	Primary	P.6	Can partly read	3	2	1	1	Yes	1	1	0	0	0	0	0	0	0	0	2		4	2	1	1	1	1	1	yes	Yes	Yes	Yes	Yes	No	Yes	Yes	Yes	Negative	2			2	1	5	Yes
Baseline	171	NI/ME/HH281	HH281-1	HH281-2	Yes	Primary	P.3	Cant read at all	3	2	1	4	No	1	2	0	0	0	0	0	0	0	0	2		2	1	1	1	1	1	1	No	Yes	Yes	Yes	Yes	No	Yes	Yes	No	Dont Know	2			1	2	5
Baseline	172	NI/ME/HH284	HH284-1	HH284-3	Yes	Primary	P.4	Can partly read	3	2	2		No	3	1	0	0	0	0	0	0	0	0	2		2	1	2	1	1	1	1	No	No	Yes	Yes	Yes	No	Yes	Yes	No	Dont Know	2			1	1	5
Baseline	173	NI/AB/HH300	HH300-1	HH300-2	Yes	Primary	P.2	Cant read at all	3	2	2		No	3	2	0	0	0	0	0	0	0	0	2		2	1	1	1	1	1	1	yes	No	No	No	No	No	No	No	Yes	Negative	2			2	1	5
Baseline	174	NI/ME/HH220	HH220-1	HH220-2	Yes	Secondary	S.4	Able to read whole sentence	3	2	2		No	4	5	0	0	0	0	0	0	0	0	1	2	2	1	1	1	1	1	1	yes	Yes	Yes	Yes	Yes	No	Yes	Yes	Yes	Positive	1	2	2020	1	1	5
Baseline	175	NI/ME/HH041	HH041-1	HH041-3	Yes	Secondary	S.1	Able to read whole sentence	3	2	2		Yes	4	5	0	0	0	0	0	0	0	0	2		3	1	1	1	1	1	1	yes	Yes	Yes	Yes	Yes	Yes	Yes	Yes	Yes	Negative	2			2	1	5	Yes
Baseline	176	NI/ME/HH115	HH115-1	HH115-3	Yes	Primary	p.4	Can partly read	3	2	1	4	No	4	1	0	0	0	0	0	0	0	0	2		3	2	1	1	1	1	1	yes	Yes	Yes	Yes	Yes	No	Yes	Yes	No	Dont Know	2			2	1	5
Baseline	177	NI/ME/HH398	HH398-1	HH398-3	Yes	Primary	P.8	Able to read whole sentence	3	2	1	4	No	3	1	0	0	0	0	0	0	0	0	2		3	1	1	1	1	2	1	No	No	Yes	No	Yes	No	No	No	No	Dont Know	2			2	1	5
Baseline	178	NI/AB/HH057	HH057-1	HH057-3	Yes	Primary	P.7	Able to read whole sentence	3	2	1	4	Yes	4	4	0	0	0	0	0	0	0	0	2		1	1	1	1	1	1	1	yes	Yes	Yes	Yes	Yes	No	Yes	Yes	Yes	Negative	2			2	1	5	Yes
Baseline	179	NI/ME/HH120	HH120-1	HH120-3	Yes	Primary	P.4	Can partly read	3	2	1	4	No	1	2	0	0	0	0	0	0	0	0	2		3	2	1	1	1	1	1	yes	Yes	Yes	Yes	Yes	No	No	No	Yes	Negative	2			2	1	5
Baseline	180	NI/ME/HH118	HH118-1	HH118-3	Yes	Primary	P.3	Can partly read	3	2	1	4	No	1	1	0	0	0	0	0	0	0	0	2		3	1	1	1	1	1	1	yes	Yes	Yes	Yes	Yes	No	Yes	Yes	Yes	Negative	2			1	1	5
Baseline	181	NI/ME/HH097	HH097-1	HH097-3	Yes	Secondary	S.4	Able to read whole sentence	3	2	1	4	No	3	2	0	0	0	0	0	0	0	0	2		1	1	1	1	1	1	1	yes	Yes	Yes	Yes	Yes	No	Yes	Yes	No	Dont Know	2			1	1	5	Yes
Baseline	182	NI/ME/HH113	HH113-1	HH113-3	Yes	Primary	P.6	Able to read whole sentence	3	2	1	4	No	3	2	0	0	0	0	0	0	0	0	2		2	2	2	1	1	1	1	yes	No	Yes	No	Yes	No	No	No	Yes	Negative	2			1	2	5	No
Baseline	183	NI/ME/HH114	HH114-1	HH114-3	Yes	Primary	P.4	Can partly read	3	2	1	4	Yes	1	1	0	0	0	0	0	0	0	0	2		3	1	1	1	1	1	1	No	Yes	Yes	Yes	Yes	Yes	Yes	Yes	No	Dont Know	2			2	2	5
Baseline	184	NI/ME/HH116	HH116-1	HH116-3	Yes	Primary	P.7	Able to read whole sentence	3	2	1	4	Yes	4	2	0	0	0	0	0	0	0	0	2		3	1	1	1	1	1	1	yes	Yes	Yes	Yes	Yes	Yes	Yes	Yes	No	Dont Know	2			1	1	5	Yes
Baseline	185	NI/BI/HH061	HH061-1	HH061-3	Yes	Secondary	S.3	Able to read whole sentence	3	2	2		No	2	2	0	0	0	0	0	0	0	0	2		3	1	1	1	2	1	1	No	No	No	No	No	No	No	No	Yes	Negative	2			1	1	5	No
Baseline	186	NI/KE/HH283	HH283-1	HH283-3	Yes	Primary	P.4	Able to read whole sentence	3	2	1	4	No	3	1	0	0	0	0	0	0	0	0	1	1	3	2	1	1	1	2	1	yes	Yes	Yes	Yes	Yes	Yes	Yes	Yes	Yes	Negative	2			2	1	5	No
Baseline	187	NI/MW/HH256	HH256-1	HH256-3	Yes	Primary	P.4	Can partly read	3	2	1	4	No	3	2	0	0	0	0	0	0	0	0	2		3	1	1	1	1	1	1	yes	Yes	Yes	Yes	Yes	No	No	No	Yes	Positive	1	2	2019	1	1	5
Baseline	188	NI/AB/HH250	HH250-1	HH250-3	Yes	Secondary	S.3	Able to read whole sentence	3	2	1	4	Yes	3	1	0	0	0	0	0	0	0	0	2		3	2	2	1	1	1	1	yes	Yes	Yes	Yes	Yes	Yes	Yes	Yes	Yes	Negative	2			2	1	5	Yes
Baseline	189	NI/ME/HH337	HH337-1	HH337-3	Yes	Primary	P.5	Able to read whole sentence	3	2	1	4	No	3	1	0	0	0	0	0	0	0	0	2		3	1	1	1	1	1	1	yes	Yes	Yes	Yes	Yes	No	Yes	Yes	Yes	Negative	2			2	2	5	Yes
Baseline	190	NI/AB/HH300	HH300-1	HH300-4	Yes	Primary	P.2	Cant read at all	3	2	1	4	No	3	2	0	0	0	0	0	0	0	0	2		3	2	1	1	1	1	1	yes	Yes	Yes	Yes	Yes	No	No	No	No	Dont Know	2			1	1	5
Baseline	191	NI/ME/HH220	HH220-1	HH220-4	Yes	Primary	P.2	Cant read at all	3	2	1	4	Yes	3	1	0	0	0	0	0	0	0	0	2		3	1	1	1	1	1	1	yes	Yes	Yes	Yes	Yes	No	Yes	Yes	Yes	Negative	2			2	1	5
Baseline	192	NI/ME/HH041	HH041-1	HH041-4	Yes	Primary	P.8	Able to read whole sentence	3	2	1	4	No	3	1	0	0	0	0	0	0	0	0	2		3	2	1	1	1	1	1	yes	Yes	No	Yes	Yes	Yes	Yes	Yes	No	Dont Know	2			2	2	5	Yes
Baseline	193	NI/ME/HH115	HH115-1	HH115-4	Yes	Primary	P.3	Able to read whole sentence	3	2	1	1	No	1	2	0	0	0	0	0	0	0	0	2		2	1	1	1	1	1	1	yes	Yes	Yes	No	Yes	Yes	Yes	Yes	No	Dont Know	2			1	1	5
Baseline	194	NI/ME/HH398	HH398-1	HH398-4	Yes	Secondary	S,3	Able to read whole sentence	3	2	2	4	No	3	2	0	0	0	0	0	0	0	0	2		2	2	1	1	1	1	1	No	Yes	Yes	Yes	Yes	Yes	Yes	Yes	No	Dont Know	2			2	1	5
Baseline	195	NI/AB/HH057	HH057-1	HH057-4	Yes	Primary	P.3	Can partly read	3	2	1	1	No	3	5	0	0	0	0	0	0	0	0	2		2	1	1	1	1	1	1	yes	Yes	Yes	Yes	Yes	No	Yes	Yes	Yes	Negative	2			1	2	5
Baseline	196	NI/ME/HH120	HH120-1	HH120-4	Yes	Secondary	S.4	Able to read whole sentence	3	2	1	4	No	3	1	0	0	0	0	0	0	0	0	2		3	2	1	1	1	1	1	yes	Yes	Yes	No	Yes	Yes	Yes	Yes	Yes	Negative	2			2	2	5	Yes
Baseline	197	NI/ME/HH118	HH118-1	HH118-4	Yes	Primary	P.4	Can partly read	3	2	1	1	No	1	2	0	0	0	0	0	0	0	0	1	1	2	1	1	1	1	1	1	yes	No	No	Yes	Yes	Yes	Yes	Yes	No	Dont Know	2			1	1	5
Baseline	198	NI/ME/HH097	HH097-1	HH097-4	Yes	Primary	P.8	Able to read whole sentence	3	2	2	4	No	3	2	0	0	0	0	0	0	0	0	2		2	2	2	1	2	1	1	No	Yes	Yes	Yes	No	Yes	Yes	Yes	No	Dont Know	2			2	1	5
Baseline	199	NI/ME/HH113	HH113-1	HH113-4	Yes	Primary	P.4	Able to read whole sentence	3	2	1	1	No	3	5	0	0	0	0	0	0	0	0	2		2	1	1	1	1	2	1	yes	Yes	Yes	Yes	Yes	No	Yes	Yes	Yes	Negative	2			1	2	5
Baseline	200	NI/AB/HH129	HH129-1	HH129-2	Yes	Primary	P.3	Can partly read	3	2	2	4	No	3	2	0	0	0	0	0	0	0	0	2		2	1	1	1	1	1	1	No	Yes	Yes	Yes	Yes	Yes	No	No	No	Dont Know	2			2	1	5
Baseline	201	NI/AB/HH130	HH130-1	HH130-2	Yes	Secondary	S.2	Able to read whole sentence	3	2	1	1	Yes	3	5	0	0	0	0	0	0	0	0	2		2	2	1	1	1	1	1	yes	Yes	Yes	No	Yes	Yes	Yes	Yes	Yes	Negative	2			1	2	5
Baseline	202	NI/AB/HH132	HH132-1	HH132-2	Yes	Primary	P.6	Able to read whole sentence	3	2	1	4	Yes	1	4	0	0	0	0	0	0	0	0	2		2	1	1	1	1	1	1	yes	Yes	Yes	Yes	Yes	No	Yes	Yes	Yes	Negative	2			1	1	5
Baseline	203	NI/AB/HH133	HH133-1	HH133-2	Yes	Primary	P.2	Cant read at all	3	2	1	4	No	3	1	0	0	0	0	0	0	0	0	2		4	2	1	1	1	1	1	No	No	No	No	No	No	No	No	No	Dont Know	2			2	1	5
Baseline	204	NI/AB/HH134	HH134-1	HH134-2	Yes	Primary	P.2	Cant read at all	3	2	1	1	No	1	1	0	0	0	0	0	0	0	0	1	1	4	2	1	1	1	1	1	yes	Yes	Yes	Yes	Yes	No	Yes	Yes	Yes	Negative	2			2	1	5
Baseline	205	NI/AB/HH139	HH139-1	HH139-2	Yes	Primary	P.8	Able to read whole sentence	3	2	1	4	No	1	2	0	0	0	0	0	0	0	0	2		2	1	1	1	1	1	1	No	Yes	Yes	Yes	Yes	No	Yes	Yes	Yes	Negative	2			1	2	5	Yes
Baseline	206	NI/AB/HH140	HH140-1	HH140-2	Yes	Primary	P.3	Able to read whole sentence	3	2	2		No	3	1	0	0	0	0	0	0	0	0	2		2	2	1	1	2	1	1	No	No	Yes	No	Yes	No	Yes	Yes	No	Dont Know	2			1	1	5
Baseline	207	NI/AB/HH141	HH141-1	HH141-2	Yes	Secondary	S.3	Able to read whole sentence	3	2	2		No	3	2	0	0	0	0	0	0	0	0	2		2	2	1	1	1	1	1	yes	No	No	No	No	No	No	No	Yes	Negative	2			2	1	5
Baseline	208	NI/ME/HH136	HH136-1	HH136-2	Yes	Primary	P.3	Can partly read	3	2	2		No	4	5	0	0	0	0	0	0	0	0	2		2	1	1	1	1	1	1	yes	Yes	Yes	Yes	Yes	No	Yes	Yes	Yes	Negative	2			1	1	5
Baseline	209	NI/ME/HH153	HH153-1	HH153-3	Yes	Secondary	S.4	Able to read whole sentence	3	2	1	4	Yes	1	1	0	0	0	0	0	0	0	0	2		3	2	1	1	1	1	1	yes	Yes	Yes	Yes	Yes	No	No	Yes	Yes	Negative	2			1	1	3
Baseline	210	NI/AB/HH127	HH127-1	HH127-2	Yes	Primary	P.4	Can partly read	3	2	2		No	2	1	0	0	0	0	0	0	0	0	2		2	1	2	1	1	1	1	No	No	No	No	No	No	No	No	No	Dont Know	2			2	1	5
Baseline	211	NI/ME/HH123	HH123-1	HH123-2	Yes	Primary	P.8	Able to read whole sentence	3	2	1	4	No	3	2	0	0	0	0	0	0	0	0	2		3	2	1	1	1	1	1	yes	Yes	Yes	Yes	Yes	No	Yes	No	No	Dont Know	2			1		5	No
Baseline	212	NI/AB/HH310	HH310-1	HH310-2	Yes	Primary	P.4	Able to read whole sentence	3	2	2		No	4	5	0	0	0	0	0	0	0	0	2		3	1	1	1	1	1	1	yes	Yes	Yes	Yes	Yes	Yes	Yes	Yes	No	Dont Know	2			2	1	5
Baseline	213	NI/RC/HH311	HH311-1	HH311-3	Yes	Primary	P.5	Able to read whole sentence	3	2	1	4	No	4	1	0	0	0	0	0	0	0	0	2		3	2	1	1	1	2	1	yes	Yes	Yes	Yes	Yes	No	Yes	Yes	Yes	Negative	2			2	1	5
Baseline	214	NI/ME/HH313	HH313-1	HH313-2	Yes	Primary	P.3	Can partly read	3	2	1	4	No	3	1	0	0	0	0	0	0	0	0	2		3	1	1	1	1	1	1	No	No	Yes	Yes	Yes	No	No	No	Yes	Dont Know	2			1	1	5
Baseline	215	NI/ME/HH390	HH390-1	HH390-2	Yes	Primary	P.3	Cant read at all	3	2	1	4	No	4	4	0	0	0	0	0	0	0	0	2		1	2	1	1	1	1	1	yes	Yes	Yes	No	Yes	No	Yes	Yes	No	Dont Know	2			2	1	5
Baseline	216	NI/AB/HH132	HH132-1	HH132-4	Yes	Primary	P.4	Can partly read	3	2	1	4	No	3	1	0	0	0	0	0	0	0	0	1	1	3	1	1	1	1	1	1	No	No	Yes	Yes	Yes	No	No	No	Yes	Negative	2			2	1	5
Baseline	217	NI/AB/HH133	HH133-1	HH133-4	Yes	Primary	P.5	Can partly read	3	2	1	4	Yes	4	4	0	0	0	0	0	0	0	0	2		1	1	1	1	1	1	1	yes	Yes	Yes	Yes	Yes	No	Yes	Yes	No	Dont Know	2			1	1	5	No
Baseline	218	NI/AB/HH134	HH134-1	HH134-4	Yes	Primary	P.3	Cant read at all	3	2	1	4	No	1	2	0	0	0	0	0	0	0	0	2		3	2	2	1	2	1	1	yes	Yes	Yes	No	Yes	No	No	No	No	Dont Know	2			2	1	5
Baseline	219	NI/AB/HH139	HH139-1	HH139-4	Yes	Primary	P.4	Can partly read	3	2	1	4	No	1	1	0	0	0	0	0	0	0	0	2		3	2	1	1	1	1	1	yes	Yes	Yes	Yes	No	No	Yes	Yes	Yes	Negative	2			1	1	3	Yes
Baseline	220	NI/AB/HH140	HH140-1	HH140-4	Yes	Primary	P.5	Able to read whole sentence	3	2	1	4	No	3	2	0	0	0	0	0	0	0	0	2		1	2	1	1	1	1	1	yes	Yes	Yes	Yes	Yes	No	Yes	Yes	Yes	Negative	2			1	1	5
Baseline	221	NI/AB/HH141	HH141-1	HH141-4	Yes	Primary	P.5	Cant read at all	3	2	1	4	No	3	2	0	0	0	0	0	0	0	0	2		2	2	1	1	1	1	1	yes	No	Yes	Yes	Yes	No	No	No	No	Dont Know	2			1	2	5
Baseline	222	NI/ME/HH136	HH136-1	HH136-4	Yes	Secondary	P.2	Cant read at all	3	2	1	4	No	1	1	0	0	0	0	0	0	0	0	2		3	1	1	1	1	1	1	yes	Yes	No	Yes	Yes	Yes	Yes	Yes	Yes	Negative	2			1	2	5
Baseline	223	NI/ME/HH153	HH153-1	HH153-4	Yes	Primary	P.3	Can partly read	3	2	1	4	No	4	2	0	0	0	0	0	0	0	0	2		3	1	1	1	1	1	1	yes	Yes	Yes	Yes	Yes	Yes	Yes	Yes	No	Dont Know	2			1	1	5
Baseline	224	NI/AB/HH127	HH127-1	HH127-4	Yes	Secondary	S.2	Able to read whole sentence	3	2	2		No	2	2	0	0	0	0	0	0	0	0	2		3	1	1	1	2	1	1	No	No	No	No	No	No	No	No	No	Dont Know	2			1	1	5
Baseline	225	NI/ME/HH123	HH123-1	HH123-4	Yes	Primary	P.6	Able to read whole sentence	3	2	1	4	No	3	1	0	0	0	0	0	0	0	0	2		3	1	1	1	1	2	1	yes	Yes	Yes	Yes	Yes	Yes	Yes	Yes	Yes	Negative	2			2	1	5
Baseline	226	NI/AB/HH070	HH070-1	HH070-1	Yes	Secondary	S.3	Able to read whole sentence	3	2	1	4	Yes	1	1	0	0	0	0	0	0	0	0	2		3	2	1	1	1	1	1	yes	Yes	Yes	Yes	Yes	No	No	Yes	Yes	Negative	2			2	1	5
Baseline	227	NI/MW/HH259	HH259-1	HH259-1	Yes	Primary	P.5	Able to read whole sentence	3	2	2		No	2	1	0	0	0	0	0	0	0	0	2		2	2	1	1	1	1	1	No	No	No	No	No	No	No	No	No	Dont Know	2			2	1	5	No
Baseline	228	NI/RE/HH393	HH393-1	HH393-1	Yes	Primary	P.6	Able to read whole sentence	3	2	1	4	No	3	2	0	0	0	0	0	0	0	0	2		3	1	1	1	1	1	1	yes	Yes	Yes	Yes	Yes	No	Yes	No	Yes	Negative	2			1		5
Baseline	229	NI/AB/HH309	HH309-1	HH309-1	Yes	Secondary	S.4	Able to read whole sentence	3	2	2		Yes	4	5	0	0	0	0	0	0	0	0	2		3	1	1	1	1	1	1	yes	Yes	Yes	Yes	Yes	Yes	Yes	Yes	Yes	Negative	2			2	1	5	Yes
Baseline	230	NI/RC/HH311	HH311-1	HH311-1	Yes	Primary	P.4	Able to read whole sentence	3	2	1	4	No	4	1	0	0	0	0	0	0	0	0	2		3	2	2	1	1	1	1	yes	Yes	Yes	Yes	Yes	No	Yes	Yes	No	Dont Know	2			1	1	5
Baseline	231	NI/AB/HH143	HH143-1	HH143-1	Yes	Primary	P.7	Able to read whole sentence	3	2	1	4	No	3	1	0	0	0	0	0	0	0	0	1	1	3	1	1	1	1	1	1	No	No	Yes	Yes	Yes	No	No	No	Yes	Negative	2			2	1	5
Baseline	232	NI/AB/HH124	HH124-1	HH124-1	Yes	Secondary	S.3	Able to read whole sentence	3	2	1	4	Yes	4	4	0	0	0	0	0	0	0	0	2		1	1	1	1	2	1	1	yes	Yes	Yes	No	Yes	No	Yes	Yes	No	Dont Know	2			2	1	5	Yes
Baseline	233	NI/AB/HH134	HH134-1	HH134-1	Yes	Primary	P.1	Can partly read	3	2	1	4	No	1	2	0	0	0	0	0	0	0	0	2		3	2	1	1	1	1	1	yes	Yes	Yes	Yes	Yes	No	No	No	Yes	Negative	2			2	1	5
Baseline	234	NI/AB/HH146	HH146-1	HH146-1	Yes	Primary	P.3	Able to read whole sentence	3	2	1	4	No	1	1	0	0	0	0	0	0	0	0	2		3	1	1	1	1	1	1	yes	Yes	Yes	Yes	Yes	No	Yes	Yes	Yes	Negative	2			1	1	5
Baseline	235	NI/AB/HH146-1	HH146-1	HH146-1	Yes	Primary	P.3	Can partly read	3	2	1	4	No	3	2	0	0	0	0	0	0	0	0	2		1	1	1	1	2	1	1	yes	Yes	Yes	No	Yes	No	Yes	Yes	No	Dont Know	2			1	1	5
Baseline	236	NI/AB/HH145	HH145-1	HH145-1	Yes	Primary	P.5	Able to read whole sentence	3	2	1	4	No	3	2	0	0	0	0	0	0	0	0	2		2	2	1	1	1	1	1	yes	No	Yes	Yes	Yes	No	No	No	Yes	Negative	2			1	2	5
Baseline	237	NI/AB/HH149	HH-149-1	HH-149-1	Yes	Primary	P.6	Able to read whole sentence	3	2	1	4	Yes	1	1	0	0	0	0	0	0	0	0	2		3	1	1	1	1	2	1	yes	Yes	Yes	Yes	Yes	No	Yes	Yes	No	Dont Know	2			2	2	5	Yes
Baseline	238	NI/AB/HH150	HH150-1	HH150-1	Yes	Secondary	S.1	Able to read whole sentence	3	2	1	4	Yes	4	2	0	0	0	0	0	0	0	0	1	1	3	2	1	1	1	1	1	yes	Yes	Yes	Yes	Yes	Yes	Yes	Yes	Yes	Negative	2			1	1	5	Yes
Baseline	239	NI/AB/HH151	HH151-1	HH151-1	Yes	Primary	P.2	Cant read at all	3	2	2		No	2	2	0	0	0	0	0	0	0	0	2		3	1	1	1	1	1	1	No	No	No	No	No	No	No	No	No	Dont Know	2			1	1	5
Baseline	240	NI/ME/HH316	HH316-1	HH316-1	Yes	Secondary	S.2	Able to read whole sentence	3	2	1	4	No	3	1	0	0	0	0	0	0	0	0	2		3	2	1	1	1	1	1	yes	Yes	Yes	Yes	Yes	Yes	Yes	Yes	No	Dont Know	2			2	1	5
Baseline	241	NI/AB/HH157	HH157-1	HH157-1	Yes	Primary	P.6	Can partly read	3	2	1	4	No	1	1	0	0	0	0	0	0	0	0	2		3	1	1	1	1	1	1	yes	Yes	Yes	Yes	Yes	No	Yes	Yes	No	Dont Know	2			1	1	4	Yes
Baseline	242	NI/ME/HH400	HH400-1	HH400-1	Yes	Secondary	S.2	Able to read whole sentence	3	2	1	4	No	3	2	0	0	0	0	0	0	0	0	2		1	1	2	1	1	1	1	yes	Yes	Yes	Yes	Yes	No	Yes	Yes	No	Dont Know	2			1	1	5	Yes
Baseline	243	NI/ME/HH499	HH499-1	HH499-1	Yes	Primary	P.3	Can partly read	3	2	1	4	No	3	2	0	0	0	0	0	0	0	0	2		2	2	1	1	2	1	1	yes	No	Yes	Yes	Yes	No	No	No	No	Dont Know	2			1	2	5
Baseline	244	NI/ME/HH302	HH302-1	HH302-1	Yes	Primary	P.4	Can partly read	3	2	1	4	No	1	1	0	0	0	0	0	0	0	0	2		3	1	1	1	1	1	1	yes	Yes	Yes	Yes	Yes	Yes	Yes	Yes	No	Dont Know	2			2	2	5
Baseline	245	NI/ME/HH283	HH283-1	HH283-3	Yes	Primary	P.4	Can partly read	3	2	1	4	Yes	4	2	0	0	0	0	0	0	0	0	1	3	3	2	1	1	1	1	1	yes	Yes	Yes	Yes	Yes	Yes	Yes	Yes	Yes	Negative	2			1	1	5
Baseline	246	NI/ME/HH285	HH285-1	HH285-2	Yes	Primary	P.5	Can partly read	3	2	2		No	2	2	0	0	0	0	0	0	0	0	2		3	1	1	1	1	1	1	No	No	No	No	No	No	No	No	Yes	Negative	2			1	1	5	No
Baseline	247	NI/ME/HH285	HH285-1	HH285-3	Yes	Primary	P.3	Cant read at all	3	2	1	4	No	3	1	0	0	0	0	0	0	0	0	2		3	1	1	1	1	1	1	yes	Yes	Yes	Yes	Yes	Yes	Yes	Yes	Yes	Negative	2			2	1	5
Baseline	248	NI/ME/HH292	HH292-1	HH292-2	Yes	Primary	P.4	Can partly read	3	2	1	4	No	3	2	0	0	0	0	0	0	0	0	2		3	1	1	1	1	1	1	yes	Yes	Yes	Yes	Yes	No	No	No	Yes	Negative	2			1	1	5
Baseline	249	NI/ME/HH082	HH082-1	HH082-2	Yes	Primary	P.5	Able to read whole sentence	3	2	1	4	No	3	1	0	0	0	0	0	0	0	0	2		3	2	2	1	1	1	1	yes	Yes	Yes	Yes	Yes	Yes	Yes	Yes	Yes	Negative	2			2	1	5
Baseline	250	NI/ME/HH271	HH271-1	HH271-2	No			Cant read at all	3	2	1	4	No	3	1	0	0	0	0	0	0	0	0	2		3	1	1	1	1	1	1	yes	Yes	Yes	Yes	Yes	Yes	Yes	Yes	Yes	Negative	2			2	2	5
Baseline	251	NI/ME/HH271	HH271-1	HH271-4	No			Cant read at all	3	2	1	1	No	1	2	0	0	0	0	0	0	0	0	2		2	2	1	1	1	1	1	yes	Yes	Yes	Yes	Yes	No	Yes	Yes	Yes	Negative	2			2	1	5
Baseline	252	NI/ME/HH071	HH071-1	HH071-2	Yes	Primary	P.5	Can partly read	3	2	2	4	No	3	2	0	0	0	0	0	0	0	0	2		2	1	1	1	1	1	1	No	Yes	Yes	Yes	Yes	No	No	No	No	Dont Know	2			2	1	4	No
Baseline	253	NI/ME/HH274	HH274-1	HH274-2	Yes	Primary	P.3	Cant read at all	3	2	1	1	No	3	5	0	0	0	0	0	0	0	0	1	2	2	1	1	1	1	1	1	yes	Yes	No	Yes	Yes	Yes	Yes	Yes	Yes	Negative	2			2	2	5
Baseline	254	NI/MW/HH371	HH371-1	HH371-2	Yes	Primary	P.4	Can partly read	3	2	1	4	Yes	1	4	0	0	0	0	0	0	0	0	2		2	2	1	1	2	2	1	yes	Yes	Yes	Yes	Yes	No	Yes	Yes	Yes	Negative	2			1	1	5	Yes
Baseline	255	NI/ME/HH166	HH166-1	HH166-3	Yes	Primary	P.5	Able to read whole sentence	3	2	1	4	No	3	1	0	0	0	0	0	0	0	0	2		4	1	1	1	1	1	1	No	No	No	No	No	No	No	No	No	Dont Know	2			2	1	5
Baseline	256	NI/ME/HH032	HH032-1	HH032-2	Yes	Primary	P.3	Cant read at all	3	2	1	4	No	1	1	0	0	0	0	0	0	0	0	2		3	2	1	1	1	1	1	yes	Yes	Yes	Yes	Yes	No	No	Yes	Yes	Negative	2			2	1	5
Baseline	257	NI/KE/HH080	HH080-1	HH080-2	Yes	Primary	P.1	Cant read at all	3	2	2		No	2	1	0	0	0	0	0	0	0	0	2		2	1	1	1	1	1	1	No	No	No	No	No	No	No	No	No	Dont Know	2			2	1	5
Baseline	258	NI/ME/HH172	HH172-1	HH172-2	Yes	Primary	P.3	Can partly read	3	2	1	4	No	3	2	0	0	0	0	0	0	0	0	2		3	1	1	1	1	1	1	yes	Yes	Yes	Yes	Yes	No	Yes	No	No	Dont Know	2			1		5
Baseline	259	NI/MW/HH078	HH078-1	HH078-3	Yes	Secondary	S.2	Able to read whole sentence	3	2	2		Yes	4	5	0	0	0	0	0	0	0	0	2		3	1	2	1	1	1	1	yes	Yes	Yes	Yes	Yes	Yes	Yes	Yes	No	Dont Know	2			2	1	5	Yes
Baseline	260	NI/ME/HH079	HH079-1	HH079-2	Yes	Primary	P.6	Able to read whole sentence	3	2	1	4	No	4	1	0	0	0	0	0	0	0	0	2		3	1	1	1	1	1	1	yes	Yes	Yes	Yes	Yes	No	Yes	Yes	No	Dont Know	2			2	1	5
Baseline	261	NI/ME/HH171	HH171-1	HH171-2	Yes	Primary	P.2	Cant read at all	3	2	1	4	No	3	1	0	0	0	0	0	0	0	0	2		3	2	1	1	1	1	1	No	No	Yes	Yes	Yes	No	No	No	Yes	Dont Know	2			2	1	5
Baseline	262	NI/ME/HH279	HH279-1	HH279-1	Yes	Primary	P.2	Cant read at all	3	2	1	4	Yes	4	4	0	0	0	0	0	0	0	0	2		1	1	1	1	1	1	1	yes	Yes	Yes	Yes	Yes	No	Yes	Yes	No	Dont Know	2			2	1	5
Baseline	263	NI/ME/HH348	HH348-1	HH348-2	Yes	Primary	P.8	Able to read whole sentence	3	2	1	4	No	1	2	0	0	0	0	0	0	0	0	2		3	1	1	1	2	1	1	yes	Yes	Yes	No	Yes	No	No	No	Yes	Negative	2			2	1	5	No
Baseline	264	NI/ME/HH207	HH207-1	HH207-3	Yes	Primary	P.3	Able to read whole sentence	3	2	1	4	No	1	1	0	0	0	0	0	0	0	0	2		3	1	1	1	1	1	1	yes	Yes	Yes	Yes	Yes	No	Yes	Yes	Yes	Negative	2			1	1	5
Baseline	265	NI/MW/HH293	HH293-1	HH293-3	Yes	Secondary	S,3	Able to read whole sentence	3	2	1	4	No	3	2	0	0	0	0	0	0	0	0	2		1	2	2	1	1	1	1	yes	Yes	Yes	Yes	Yes	No	Yes	Yes	No	Dont Know	2			1	1	4	Yes
Baseline	266	NI/ME/HH272	HH272-1	HH272-2	Yes	Primary	P.3	Can partly read	3	2	1	4	No	3	2	0	0	0	0	0	0	0	0	1	1	2	1	1	1	1	1	1	yes	No	Yes	Yes	Yes	No	No	No	No	Dont Know	2			1	2	5
Baseline	267	NI/ME/HH269	HH269-1	HH269-3	Yes	Secondary	S.4	Able to read whole sentence	3	2	1	4	Yes	1	1	0	0	0	0	0	0	0	0	2		3	2	1	1	1	1	1	yes	Yes	Yes	Yes	Yes	Yes	Yes	Yes	Yes	Negative	2			2	2	5	Yes
Baseline	268	NI/ME/HH267	HH267-1	HH267-2	Yes	Primary	P.4	Can partly read	3	2	1	4	No	4	2	0	0	0	0	0	0	0	0	2		3	1	2	1	1	2	1	yes	Yes	Yes	Yes	Yes	Yes	Yes	Yes	Yes	Negative	2			1	1	5
Baseline	269	NI/KW/HH336	HH336-1	HH336-2	Yes	Primary	P.8	Able to read whole sentence	3	2	2		No	2	2	0	0	0	0	0	0	0	0	2		3	2	1	1	2	1	1	No	No	No	No	No	No	No	No	Yes	Negative	2			1	1	5
Baseline	270	NI/ME/HH039	HH039-1	HH039-2	Yes	Primary	P.4	Able to read whole sentence	3	2	1	4	No	3	1	0	0	0	0	0	0	0	0	2		3	1	1	1	1	1	1	yes	Yes	Yes	Yes	Yes	Yes	Yes	Yes	Yes	Negative	2			2	1	5
Baseline	271	NI/ME/HH101	HH101-1	HH101-2	Yes	Primary	P.5	Able to read whole sentence	3	2	1	4	No	3	2	0	0	0	0	0	0	0	0	2		3	1	1	1	1	1	1	yes	Yes	Yes	Yes	Yes	No	No	No	No	Dont Know	2			1	1	5
Baseline	272	NI/ME/HH374	HH374-1	HH374-2	Yes	Primary	P.3	Can partly read	3	2	1	4	No	3	1	0	0	0	0	0	0	0	0	2		3	1	1	1	1	1	1	yes	Yes	Yes	Yes	Yes	Yes	Yes	Yes	Yes	Negative	2			2	1	5
Baseline	273	NI/MW/HH174	HH174-1	HH174-1	Yes	Primary	P.3	Cant read at all	3	2	1	4	No	3	1	0	0	0	0	0	0	0	0	2		3	2	1	1	1	1	1	yes	Yes	Yes	Yes	Yes	Yes	Yes	Yes	Yes	Negative	2			2	2	5
Baseline	274	NI/ME/HH170	HH170-1	HH170-2	Yes	Primary	P.2	Cant read at all	3	2	1	1	No	1	2	0	0	0	0	0	0	0	0	2		2	1	1	1	1	1	1	yes	Yes	Yes	No	Yes	No	Yes	Yes	No	Dont Know	2			2	1	5
Baseline	275	NI/ME/HH217	HH217-1	HH217-2	Yes	Primary	P.2	Cant read at all	3	2	2	4	No	3	2	0	0	0	0	0	0	0	0	2		2	1	1	1	1	1	1	No	Yes	Yes	Yes	Yes	Yes	No	No	No	Dont Know	2			2	1	5
Baseline	276	NI/ME/HH172	HH072-1	HH172-2	Yes	Primary	P.3	Can partly read	3	2	1	1	Yes	3	5	0	0	0	0	0	0	0	0	2		2	1	1	1	1	1	1	yes	Yes	Yes	Yes	Yes	Yes	Yes	Yes	Yes	Negative	2			2	2	5
Baseline	277	NI/ME/HH255	HH255-1	HH255-3	Yes	Secondary	S.4	Able to read whole sentence	3	2	1	4	Yes	1	4	0	0	0	0	0	0	0	0	2		2	1	1	1	2	1	1	yes	Yes	Yes	Yes	Yes	No	Yes	Yes	Yes	Negative	2			1	1	5	Yes
Baseline	278	NI/ME/HH249	HH249-1	HH249-2	Yes	Primary	P.6	Able to read whole sentence	3	2	1	4	No	3	1	0	0	0	0	0	0	0	0	1	1	4	1	1	1	1	1	1	No	No	No	No	No	No	No	No	Yes	Negative	2			2	1	5	No
Baseline	279	NI/ME/HH204	HH204-1	HH204-2	Yes	Primary	P.4	Can partly read	3	2	1	1	Yes	1	1	0	0	0	0	0	0	0	0	2		4	2	2	1	1	1	1	yes	Yes	Yes	Yes	Yes	No	Yes	Yes	No	Dont Know	2			2	1	5
Baseline	280	NI/ME/HH049	HH049-1	HH049-3	Yes	Primary	P.7	Able to read whole sentence	3	2	1	4	No	1	2	0	0	0	0	0	0	0	0	2		2	1	1	1	1	1	1	No	Yes	Yes	Yes	Yes	No	Yes	Yes	Yes	Negative	2			1	2	5	Yes
Baseline	281	NI/MW/HH031	HH031-1	HH031-2	Yes	Secondary	S.3	Able to read whole sentence	3	2	2		No	3	1	0	0	0	0	0	0	0	0	2		2	1	1	1	1	1	1	No	No	Yes	Yes	Yes	No	Yes	Yes	No	Dont Know	2			1	1	5
Baseline	282	NI/ME/HH196	HH196-1	HH196-2	Yes	Primary	P.4	Able to read whole sentence	3	2	2		No	3	2	0	0	0	0	0	0	0	0	2		2	1	1	1	1	1	1	yes	No	No	No	No	No	No	No	Yes	Negative	2			2	1	5
Baseline	283	NI/ME/HH197	HH197-1	HH197-2	Yes	Primary	P.7	Able to read whole sentence	3	2	1	4	No	3	2	0	0	0	0	0	0	0	0	2		2		1	1	1	1	1	yes	Yes	No	No	No	No	No	No	Yes	Positive	1	2	2019	1	1	5	Yes
Baseline	284	NI/ME/HH240	HH240-1	HH240-2	Yes	Primary	P.4	Can partly read	3	2	2		Yes	4	5	0	0	0	0	0	0	0	0	2		2	1	1	1	1	1	1	yes	Yes	Yes	Yes	Yes	No	Yes	Yes	Yes	Negative	2			1	1	5
Baseline	285	NI/ME/HH285	HH285-1	HH285-4	Yes	Primary	P.6	Able to read whole sentence	3	2	1	4	No	3	2	0	0	0	0	0	0	0	0	2		2	1	1	1	1	2	1	yes	No	Yes	Yes	Yes	No	No	No	No	Dont Know	1	0		1	2	5
Baseline	286	NI/ME/HH292	HH292-1	HH292-4	Yes	Secondary	S.1	Able to read whole sentence	3	2	1	4	Yes	1	1	0	0	0	0	0	0	0	0	2		3	1	1	1	2	1	1	yes	Yes	Yes	Yes	Yes	Yes	Yes	Yes	No	Negative	2			2	2	5	Yes
Baseline	287	NI/ME/HH082	HH082-1	HH082-4	Yes	Primary	P.2	Cant read at all	3	2	1	4	No	4	2	0	0	0	0	0	0	0	0	2		3	1	1	1	1	1	1	yes	Yes	Yes	Yes	Yes	Yes	Yes	Yes	No	Dont Know	2			1	1	5
Baseline	288	NI/ME/HH271	HH271-1	HH271-4	Yes	Secondary	S.2	Able to read whole sentence	3	2	2		No	2	2	0	0	0	0	0	0	0	0	2		3	1	1	1	1	1	1	No	No	No	No	No	No	No	No	No	Dont Know	2			1	1	5
Baseline	289	NI/ME/HH271	HH271-1	HH271-4	Yes	Primary	P.6	Can partly read	3	2	1	4	No	3	1	0	0	0	0	0	0	0	0	2		3	1	1	1	1	1	1	yes	Yes	Yes	Yes	Yes	Yes	Yes	Yes	No	Dont Know	2			2	1	5	No
Baseline	290	NI/ME/HH071	HH071-1	HH071-4	Yes	Secondary	S.2	Able to read whole sentence	3	2	1	4	No	3	2	0	0	0	0	0	0	0	0	1	1	3	2	1	1	1	1	1	yes	Yes	Yes	Yes	Yes	No	No	No	No	Dont Know	2			1	1	5	No
Baseline	291	NI/ME/HH274	HH274-1	HH274-4	Yes	Primary	P.3	Can partly read	3	2	1	4	No	3	1	0	0	0	0	0	0	0	0	2		3	1	1	1	1	1	1	yes	Yes	Yes	Yes	Yes	Yes	Yes	Yes	No	Dont Know	2			2	1	5
Baseline	292	NI/MW/HH371	HH371-1	HH371-4	Yes	Primary	P.4	Can partly read	3	2	1	4	No	3	1	0	0	0	0	0	0	0	0	2		3	1	2	1	1	1	1	yes	Yes	Yes	Yes	Yes	Yes	Yes	Yes	No	Dont Know	2			2	2	5
Baseline	293	NI/ME/HH166	HH166-1	HH166-4	Yes	Secondary	S.3	Able to read whole sentence	3	2	1	1	No	1	2	0	0	0	0	0	0	0	0	2		2	1	1	1	2	1	1	yes	Yes	Yes	Yes	Yes	Yes	Yes	Yes	No	Dont Know	2			2	1	5
Baseline	294	NI/ME/HH032	HH032-1	HH032-4	Yes	Primary	P.3	Cant read at all	3	2	2	4	No	3	2	0	0	0	0	0	0	0	0	2		2	1	1	1	1	1	1	No	Yes	Yes	Yes	Yes	Yes	No	No	No	Dont Know	2			2	1	5
Baseline	295	NI/BI/HH365	HH365-1	HH365-2	Yes	Primary	P.4	Can partly read	3	2	1	4	No	1	2	0	0	0	0	0	0	0	0	2		2	1	1	1	1	1	1	No	Yes	Yes	Yes	Yes	No	Yes	Yes	Yes	Negative	2			1	2	5
Baseline	296	NI/BI/HH367	HH367-1	HH367-2	No			Able to read whole sentence	3	2	1	4	No	4	1	0	0	0	0	0	0	0	0	2		2	2	1	1	1	1	1	yes	Yes	No	Yes	Yes	No	Yes	Yes	Yes	Negative	2			2	2	5	Yes
Baseline	297	NI/ME/HH104	HH104-1	HH104-2	Yes	Primary	P.2	Cant read at all	3	2	1	4	No	1	1	0	0	0	0	0	0	0	0	2		3	1	1	1	1	1	1	yes	Yes	Yes	Yes	Yes	No	Yes	Yes	Yes	Negative	2			1	1	5	No
Baseline	298	NI/KW/HH106	HH106-1	HH106-2	Yes	Primary	P.3	Can partly read	3	2	1	4	No	3	2	0	0	0	0	0	0	0	0	2		1	1	1	1	1	1	1	yes	Yes	Yes	No	Yes	No	Yes	Yes	No	Dont Know	2			1	1	5
Baseline	299	NI/ME/HH098	HH098-1	HH098-2	Yes	Secondary	S.4	Able to read whole sentence	3	2	1	4	No	3	2	0	0	0	0	0	0	0	0	2		2	1	1	1	1	1	1	yes	No	Yes	Yes	Yes	No	No	No	Yes	Negative	2			1	2	5
Baseline	300	NI/ME/HH227	HH227-1	HH227-2	Yes	Primary	P.6	Able to read whole sentence	3	2	1	4	Yes	1	1	0	0	0	0	0	0	0	0	2		3	1	2	1	1	1	1	yes	Yes	Yes	Yes	Yes	Yes	Yes	Yes	No	Dont Know	2			1	2	4	Yes
Baseline	301	NI/AZ/HH121	HH121-1	HH121-2	Yes	Primary	P.4	Can partly read	3	2	1	4	Yes	4	2	0	0	0	0	0	0	0	0	2		3	1	1	1	1	1	1	yes	Yes	Yes	Yes	Yes	Yes	Yes	Yes	Yes	Negative	2			1	1	5
Baseline	302	NI/LO/HH120	HH120-1	HH120-2	Yes	Primary	P.7	Able to read whole sentence	3	2	2		No	2	2	0	0	0	0	0	0	0	0	2		3	1	1	1	1	1	1	No	No	No	No	No	No	No	No	No	Dont Know	2			1	1	5
Baseline	303	NI/ME/HH157	HH157-1	HH157-2	Yes	Secondary	S.3	Able to read whole sentence	3	2	1	4	No	3	1	0	0	0	0	0	0	0	0	2		3	1	1	1	1	2	1	yes	Yes	Yes	Yes	Yes	Yes	Yes	Yes	Yes	Negative	2			2	1	5	No
Baseline	304	NI/MW/HH297	HH297-1	HH297-2	Yes	Primary	P.4	Able to read whole sentence	3	2	1	4	No	3	2	0	0	0	0	0	0	0	0	2		3	2	1	1	1	1	1	yes	Yes	Yes	Yes	Yes	No	No	No	No	Dont Know	2			1	1	5
Baseline	305	NI/MW/HH037	HH037-1	HH037-2	Yes	Primary	P.4	Can partly read	3	2	1	4	Yes	3	1	0	0	0	0	0	0	0	0	2		3	1	1	1	2	1	1	yes	Yes	Yes	Yes	Yes	Yes	Yes	Yes	Yes	Negative	2			2	1	5
Baseline	306	NI/ME/HH286	HH286-1	HH286-2	Yes	Secondary	S.3	Able to read whole sentence	3	2	1	4	No	3	1	0	0	0	0	0	0	0	0	2		3	1	1	1	1	1	1	yes	Yes	Yes	Yes	Yes	Yes	Yes	Yes	Yes	Negative	2			2	2	5	Yes
Baseline	307	NI/BI/HH206	HH206-1	HH206-2	Yes	Primary	P.5	Able to read whole sentence	3	2	1	1	No	1	2	0	0	0	0	0	0	0	0	2		2	1	1	1	1	1	1	yes	Yes	Yes	Yes	Yes	No	Yes	Yes	Yes	Negative	2			1	1	5
Baseline	308	NI/AB/HH290	HH290-1	HH290-2	Yes	Primary	P.6	Able to read whole sentence	3	2	2	4	No	3	2	0	0	0	0	0	0	0	0	2		2	1	2	1	1	1	1	No	Yes	Yes	No	Yes	Yes	Yes	Yes	No	Dont Know	2			2	1	5
Baseline	309	NI/MW/HH185	HH185-1	HH185-2	Yes	Secondary	S.4	Able to read whole sentence	3	2	1	1	Yes	3	5	0	0	0	0	0	0	0	0	2		2	1	1	1	1	1	1	yes	Yes	Yes	Yes	Yes	Yes	Yes	Yes	Yes	Negative	2			1	2	5	No
Baseline	310	NI/ME/HH017	HH017-1	HH017-2	Yes	Primary	P.4	Able to read whole sentence	3	2	1	4	Yes	1	4	0	0	0	0	0	0	0	0	2		2	1	1	1	1	1	1	yes	Yes	Yes	Yes	Yes	No	Yes	Yes	Yes	Negative	2			1	1	5
Baseline	311	NI/ME/HH019	HH019-1	HH019-2	Yes	Primary	P.7	Able to read whole sentence	3	2	1	4	No	3	1	0	0	0	0	0	0	0	0	2		4	1	1	1	1	1	1	No	No	No	No	No	No	No	No	No	Dont Know	2			2	1	5
Baseline	312	NI/ME/HH016	HH016-1	HH016-2	Yes	Secondary	S.3	Able to read whole sentence	3	2	1	1	Yes	1	1	0	0	0	0	0	0	0	0	2		4	2	1	1	1	1	1	yes	Yes	Yes	Yes	Yes	No	Yes	Yes	Yes	Negative	2			1	1	5	Yes
Baseline	313	NI/ME/HH015	HH015-1	HH015-2	Yes	Primary	P.1	Can partly read	3	2	1	4	No	1	2	0	0	0	0	0	0	0	0	2		2	1	1	1	1	1	1	No	Yes	Yes	Yes	Yes	No	Yes	Yes	No	Dont Know	2			1	2	5
Baseline	314	NI/ME/HH014	HH014-1	HH014-2	Yes	Primary	P.3	Able to read whole sentence	3	2	2		No	3	1	0	0	0	0	0	0	0	0	2		2	2	1	1	1	1	1	No	No	Yes	Yes	Yes	No	Yes	Yes	Yes	Negative	2			1	1	5
Baseline	315	NI/BI/HH012	HH012-1	HH012-2	Yes	Primary	P.3	Can partly read	3	2	2		No	3	2	0	0	0	0	0	0	0	0	2		2	1	1	1	1	1	1	yes	No	No	No	No	No	No	No	No	Dont Know	2			2	1	5
Baseline	316	NI/BI/HH011	HH011-1	HH011-2	Yes	Primary	P.5	Able to read whole sentence	3	2	2		Yes	4	5	0	0	0	0	0	0	0	0	2		2	1	1	1	1	1	1	yes	Yes	Yes	Yes	Yes	No	Yes	Yes	Yes	Negative	2			1	1	5
Baseline	317	NI/BI/HH010	HH010-1	HH010-2	Yes	Primary	P.6	Able to read whole sentence	3	2	1	4	Yes	1	1	0	0	0	0	0	0	0	0	2		3	1	2	1	1	1	1	yes	Yes	Yes	Yes	Yes	No	No	Yes	No	Dont Know	2			2	1	5
Baseline	318	NI/ME/HH004	HH004-1	HH004-3	Yes	Secondary	S.1	Able to read whole sentence	3	2	2		No	2	1	0	0	0	0	0	0	0	0	2		2	1	1	1	1	1	1	No	No	No	No	No	No	No	No	Yes	Negative	2			2	1	5	No
Baseline	319	NI/BI/HH005	HH005-1	HH005-2	Yes	Primary	P.2	Cant read at all	3	2	1	4	No	3	2	0	0	0	0	0	0	0	0	1	1	3	1	1	1	2	1	1	yes	Yes	Yes	Yes	Yes	No	Yes	No	No	Dont Know	2			1		5
Baseline	320	NI/MW/HH003	HH003-1	HH003-2	Yes	Secondary	S.2	Able to read whole sentence	3	2	2		Yes	4	5	0	0	0	0	0	0	0	0	2		3	2	1	1	1	1	1	yes	Yes	Yes	Yes	Yes	Yes	Yes	Yes	No	Dont Know	2			1	1	5	Yes
Baseline	321	NI/MW/HH002	HH002-1	HH002-2	Yes	Primary	P.6	Can partly read	3	2	1	4	No	4	1	0	0	0	0	0	0	0	0	2		3	1	1	1	1	1	1	yes	Yes	Yes	Yes	Yes	No	Yes	Yes	Yes	Negative	2			2	1	5
Baseline	322	NI/ME/HH007	HH007-1	HH007-2	Yes	Secondary	S.2	Able to read whole sentence	3	2	1	4	No	3	1	0	0	0	0	0	0	0	0	2		3	1	1	1	1	1	1	No	No	Yes	Yes	Yes	No	No	No	Yes	Negative	2			2	1	5
Baseline	323	NI/KW/HH184	HH184-1	HH184-2	Yes	Secondary	S.2	Able to read whole sentence	3	2	1	4	Yes	4	4	0	0	0	0	0	0	0	0	2		1	2	1	1	1	2	1	yes	Yes	Yes	Yes	Yes	No	Yes	Yes	No	Dont Know	2			2	1	5
Baseline	324	NI/ME/HH025	HH025-1	HH025-2	Yes	Primary	P.4	Can partly read	3	2	1	4	No	1	2	0	0	0	0	0	0	0	0	2		3	1	1	1	1	1	1	yes	Yes	Yes	Yes	Yes	No	No	No	Yes	Negative	2			2	1	5
Baseline	325	NI/ME/HH030	HH030-1	HH030-3	Yes	Secondary	S.3	Able to read whole sentence	3	2	1	4	No	1	1	0	0	0	0	0	0	0	0	2		3	1	1	1	1	1	1	yes	Yes	Yes	Yes	Yes	No	Yes	Yes	Yes	Negative	2			1	1	5
Baseline	326	NI/ME/HH027	HH027-1	HH027-1	Yes	Primary	P.3	Cant read at all	3	2	1	4	No	3	2	0	0	0	0	0	0	0	0	2		1	1	1	1	1	1	1	yes	Yes	Yes	Yes	Yes	No	Yes	Yes	No	Dont Know	2			1	1	5
Baseline	327	NI/MW/HH038	HH038-1	HH038-2	Yes	Primary	P.3	Cant read at all	3	2	1	4	No	3	2	0	0	0	0	0	0	0	0	2		2	1	1	1	1	1	1	yes	No	Yes	Yes	Yes	No	No	No	No	Dont Know	2			1	2	5
Baseline	328	NI/ME/HH006	HH006-1	HH006-2	Yes	Primary	P.3	Can partly read	3	2	1	4	No	1	1	0	0	0	0	0	0	0	0	1	2	3	1	1	1	1	1	1	yes	Yes	Yes	No	Yes	Yes	Yes	Yes	No	Dont Know	2			2	2	5
Baseline	329	NI/ME/HH201	HH201-1	HH201-2	Yes	Primary	P.6	Can partly read	3	2	1	4	Yes	4	2	0	0	0	0	0	0	0	0	2		3	1	2	1	1	1	1	yes	Yes	Yes	Yes	Yes	Yes	Yes	Yes	Yes	Negative	2			1	1	5	Yes
Baseline	330	NI/LO/HH008	HH008-1	HH008-2	Yes	Primary	P.3	Cant read at all	3	2	2		No	2	2	0	0	0	0	0	0	0	0	2		3	1	1	1	1	1	1	No	No	No	No	No	No	No	No	No	Dont Know	2			1	1	5
Baseline	331	NI/ME/HH212	HH212-1	HH212-2	Yes	Primary	P.4	Can partly read	3	2	1	4	No	3	1	0	0	0	0	0	0	0	0	2		3	1	1	1	1	1	1	yes	Yes	Yes	Yes	Yes	Yes	Yes	Yes	No	Dont Know	2			2	1	5
Baseline	332	NI/ME/HH354	HH354-1	HH354-2	Yes	Primary	P.2	Cant read at all	3	2	1	4	No	3	2	0	0	0	0	0	0	0	0	2		3	2	1	1	1	1	1	yes	Yes	Yes	Yes	Yes	No	No	No	Yes	Negative	2			1	1	5
Baseline	333	NI/ME/HH351	HH351-1	HH351-3	Yes	Secondary	S.4	Able to read whole sentence	3	2	1	4	Yes	3	1	0	0	0	0	0	0	0	0	2		3	1	1	1	1	1	1	yes	Yes	Yes	Yes	Yes	No	Yes	Yes	Yes	Negative	2			2	1	5	Yes
Baseline	334	NI/AB/HH352	HH352-1	HH352-2	Yes	Primary	P.6	Can partly read	3	2	1	4	No	3	1	0	0	0	0	0	0	0	0	2		3	1	1	1	1	2	1	yes	Yes	Yes	No	Yes	Yes	Yes	Yes	No	Dont Know	2			2	2	5
Baseline	335	NI/ME/HH350	HH350-1	HH350-2	Yes	Primary	P.2	Cant read at all	3	2	1	1	No	1	2	0	0	0	0	0	0	0	0	2		2	1	1	1	1	1	1	yes	Yes	Yes	Yes	Yes	Yes	Yes	Yes	Yes	Negative	2			2	1	5
Baseline	336	NI/KW/HH184	HH184-1	HH184-2	Yes	Primary	S.1	Able to read whole sentence	3	2	2	4	No	3	2	0	0	0	0	0	0	0	0	1	1	2	1	1	1	1	1	1	No	Yes	No	Yes	Yes	No	No	Yes	Yes	Positive	1	1	2019	1	1	5
Baseline	337	NI/ME/HH203	HH203	HH203-2	Yes	Primary	P.4	Can partly read	3	2	1	1	Yes	3	5	0	0	0	0	0	0	0	0	2		2	1	1	1	1	1	1	yes	Yes	Yes	Yes	Yes	Yes	Yes	Yes	Yes	Negative	2			2	2	5
Baseline	338	NI/ME/HH163	HH163-1	HH163-3	Yes	Secondary	S.4	Able to read whole sentence	3	2	1	4	No	1	4	0	0	0	0	0	0	0	0	2		2	1	1	1	1	1	1	yes	Yes	Yes	Yes	Yes	No	Yes	Yes	Yes	Negative	2			1	1	5
Baseline	339	NI/KE/HH183	HH183-1	HH183-2	Yes	Primary	P.3	Can partly read	3	2	1	4	No	3	1	0	0	0	0	0	0	0	0	2		4	1	1	1	1	1	1	No	No	No	No	No	No	No	No	Yes	Negative	2			2	1	5
Baseline	340	NI/MW/HH100	HH100-1	HH100-2	Yes	Primary	P.4	Can partly read	3	2	1	1	Yes	1	1	0	0	0	0	0	0	0	0	2		4	2	1	1	1	1	1	yes	Yes	Yes	Yes	Yes	No	Yes	Yes	No	Dont Know	2			2	1	5
Baseline	341	NI/KW/HH106	HH106-1	HH106-3	Yes	Primary	P.6	Able to read whole sentence	3	2	1	1	No	1	2	0	0	0	0	0	0	0	0	2		2	1	1	1	1	1	1	yes	Yes	Yes	Yes	Yes	Yes	Yes	Yes	Yes	Negative	2			1	1	5
Baseline	342	NI/ME/HH098	HH098-1	HH098-3	Yes	Secondary	S.4	Able to read whole sentence	3	2	2	4	No	3	2	0	0	0	0	0	0	0	0	2		2	2	2	1	2	1	1	No	No	No	Yes	Yes	No	Yes	No	No	Dont Know	2			2	1	5
Baseline	343	NI/ME/HH227	HH227-1	HH227-3	Yes	Primary	P.4	Able to read whole sentence	3	2	1	1	Yes	3	5	0	0	0	0	0	0	0	0	2		2	1	1	1	1	2	1	yes	Yes	Yes	Yes	Yes	Yes	Yes	Yes	Yes	Negative	2			1	2	5
Baseline	344	NI/AZ/HH121	HH121-1	HH121-3	Yes	Primary	P.7	Able to read whole sentence	3	2	1	4	Yes	1	4	0	0	0	0	0	0	0	0	2		2	2	1	1	1	1	1	yes	Yes	Yes	Yes	Yes	No	Yes	Yes	No	Dont Know	2			1	1	5	Yes
Baseline	345	NI/LO/HH120	HH120-1	HH120-3	Yes	Secondary	S.3	Able to read whole sentence	3	2	1	4	No	3	1	0	0	0	0	0	0	0	0	2		4	1	1	1	1	1	1	No	No	No	No	No	No	No	No	Yes	Negative	2			2	1	5
Baseline	346	NI/ME/HH157	HH157-1	HH157-3	Yes	Primary	P.1	Can partly read	3	2	1	1	No	1	1	0	0	0	0	0	0	0	0	2		4	2	1	1	1	1	1	yes	Yes	Yes	Yes	Yes	No	Yes	Yes	No	Dont Know	2			2	1	5
Baseline	347	NI/MW/HH297	HH297-1	HH297-3	Yes	Primary	P.3	Able to read whole sentence	3	2	1	4	No	1	2	0	0	0	0	0	0	0	0	2		2	2	1	1	1	1	1	No	Yes	Yes	Yes	Yes	No	Yes	Yes	Yes	Negative	2			1	2	5
Baseline	348	NI/MW/HH037	HH037-1	HH037-3	Yes	Primary	P.3	Can partly read	3	2	2		No	3	1	0	0	0	0	0	0	0	0	2		2	1	1	1	1	1	1	No	No	Yes	Yes	Yes	No	Yes	Yes	No	Dont Know	2			1	1	5
Baseline	349	NI/ME/HH286	HH286-1	HH286-3	Yes	Primary	P.5	Able to read whole sentence	3	2	2		No	3	2	0	0	0	0	0	0	0	0	2		2	1	2	1	1	2	1	yes	No	No	No	No	No	No	No	Yes	Negative	2			2	1	5
Baseline	350	NI/BI/HH206	HH206-1	HH206-3	Yes	Primary	P.6	Able to read whole sentence	3	2	2		Yes	4	5	0	0	0	0	0	0	0	0	2		2	1	1	1	1	1	1	yes	Yes	Yes	Yes	Yes	No	Yes	Yes	No	Dont Know	2			1	1	5	Yes
Baseline	351	NI/AB/HH290	HH290-1	HH290-3	Yes	Secondary	S.1	Able to read whole sentence	3	2	1	4	Yes	1	1	0	0	0	0	0	0	0	0	2		3	1	1	1	1	1	1	yes	Yes	Yes	Yes	Yes	No	No	Yes	Yes	Negative	2			2	1	5	No
Baseline	352	NI/MW/HH185	HH185-1	HH185-3	Yes	Primary	P.2	Cant read at all	3	2	2		No	2	1	0	0	0	0	0	0	0	0	2		2	1	2	1	1	1	1	No	No	No	No	No	No	No	No	No	Dont Know	2			2	1	5
Baseline	353	NI/ME/HH017	HH017	HH017-3	Yes	Secondary	S.2	Able to read whole sentence	3	2	1	4	No	3	2	0	0	0	0	0	0	0	0	2		3	2	1	1	1	1	1	yes	Yes	Yes	Yes	Yes	No	Yes	No	Yes	Negative	2			1		5
Baseline	354	NI/ME/HH019	HH019	HH019-3	Yes	Primary	P.6	Can partly read	3	2	2		Yes	4	5	0	0	0	0	0	0	0	0	2		3	1	1	1	1	1	1	yes	Yes	Yes	Yes	Yes	Yes	Yes	Yes	No	Dont Know	2			2	1	5	Yes
Baseline	355	NI/ME/HH016	HH016-1	HH016-3	Yes	Secondary	S.2	Able to read whole sentence	3	2	1	4	No	4	1	0	0	0	0	0	0	0	0	2		3	1	1	1	1	1	1	yes	Yes	Yes	Yes	Yes	No	Yes	Yes	Yes	Negative	2			1	1	5	No
Baseline	356	NI/ME/HH015	HH015-1	HH015-3	Yes	Primary	P.3	Can partly read	3	2	1	4	No	3	1	0	0	0	0	0	0	0	0	2		3	1	1	1	1	1	1	No	No	Yes	No	Yes	No	No	No	No	Dont Know	2			2	1	5
Baseline	357	NI/ME/HH014	HH014-1	HH014-3	Yes	Primary	P.4	Can partly read	3	2	1	4	No	4	4	0	0	0	0	0	0	0	0	2		1	1	1	1	1	2	1	yes	Yes	Yes	Yes	Yes	No	Yes	Yes	No	Dont Know	2			2	1	5
Baseline	358	NI/BI/HH012	HH012-1	HH012-3	Yes	Secondary	S.3	Able to read whole sentence	3	2	1	4	No	1	2	0	0	0	0	0	0	0	0	2		3	1	1	1	2	1	1	yes	Yes	Yes	Yes	Yes	No	No	No	Yes	Negative	2			2	1	5
Baseline	359	NI/BI/HH011	HH011-1	HH011-3	Yes	Primary	P.3	Cant read at all	3	2	1	4	No	1	1	0	0	0	0	0	0	0	0	2		3	1	1	1	1	1	1	yes	Yes	Yes	Yes	Yes	No	Yes	Yes	Yes	Negative	2			1	1	5
Baseline	360	NI/BI/HH010	HH010-1	HH010-3	Yes	Primary	P.3	Cant read at all	3	2	1	4	No	3	2	0	0	0	0	0	0	0	0	2		1	2	1	1	1	1	1	yes	Yes	Yes	No	Yes	No	Yes	Yes	No	Dont Know	2			1	1	5
Baseline	361	NI/ME/HH004	HH004-1	HH004-3	Yes	Primary	P.3	Can partly read	3	2	1	4	No	3	2	0	0	0	0	0	0	0	0	2		2	1	1	1	1	1	1	yes	No	Yes	Yes	Yes	No	No	No	Yes	Negative	2			1	2	5
Baseline	362	NI/MW/HH038	HH038-1	HH038-4	Yes	Primary	P.3	Cant read at all	3	2	1	1	No	3	5	0	0	0	0	0	0	0	0	2		2	1	1	1	1	2	1	yes	Yes	Yes	Yes	Yes	Yes	Yes	Yes	No	Dont Know	2			2	2	5
Baseline	363	NI/ME/HH006	HH006-1	HH006-4	Yes	Primary	P.3	Can partly read	3	2	1	4	No	1	4	0	0	0	0	0	0	0	0	2		2	1	1	1	1	1	1	yes	Yes	Yes	Yes	Yes	No	Yes	Yes	Yes	Negative	2			1	1	5
Baseline	364	NI/ME/HH201	HH201-1	HH201-4	Yes	Primary	P.6	Can partly read	3	2	1	4	No	3	1	0	0	0	0	0	0	0	0	2		4	1	1	1	1	1	1	No	No	No	No	No	No	No	No	No	Dont Know	2			1	1	5
Baseline	365	NI/LO/HH008	HH008-1	HH008-4	Yes	Primary	P.3	Cant read at all	3	2	1	1	No	1	1	0	0	0	0	0	0	0	0	2		4	2	1	1	2	1	1	yes	Yes	Yes	Yes	Yes	No	Yes	Yes	Yes	Negative	2			2	1	5
Baseline	366	NI/ME/HH212	HH212-1	HH212-4	Yes	Primary	P.4	Can partly read	3	2	1	4	No	1	2	0	0	0	0	0	0	0	0	2		2	1	2	1	1	1	1	No	Yes	Yes	Yes	Yes	No	Yes	Yes	Yes	Negative	2			1	2	5
Baseline	367	NI/ME/HH354	HH354-1	HH354-4	Yes	Primary	P.2	Cant read at all	3	2	2		No	3	1	0	0	0	0	0	0	0	0	2		2	2	1	1	1	1	1	No	No	Yes	Yes	Yes	No	Yes	Yes	No	Dont Know	2			1	1	5
Baseline	368	NI/ME/HH351	HH351-1	HH351-4	Yes	Secondary	S.4	Able to read whole sentence	3	2	2		No	3	2	0	0	0	0	0	0	0	0	2		2	1	1	1	1	1	1	yes	No	No	No	No	No	No	No	No	Dont Know	2			2	1	5
Baseline	369	NI/AB/HH352	HH352-1	HH352-4	Yes	Primary	P.6	Can partly read	3	2	2		Yes	4	5	0	0	0	0	0	0	0	0	2		2	1	1	1	1	1	1	yes	Yes	Yes	Yes	Yes	No	Yes	Yes	Yes	Negative	2			1	1	5	Yes
Baseline	370	NI/ME/HH350	HH350-1	HH350-4	Yes	Primary	P.2	Cant read at all	3	2	1	4	No	1	1	0	0	0	0	0	0	0	0	2		3	1	1	1	1	1	1	yes	Yes	Yes	Yes	Yes	No	No	Yes	Yes	Negative	2			2	1	5
Baseline	371	NI/KW/HH184	HH184-1	HH184-4	Yes	Primary	P.6	Able to read whole sentence	3	2	2		No	2	1	0	0	0	0	0	0	0	0	2		2	1	1	1	1	2	1	No	No	No	No	No	No	No	No	No	Dont Know	2			2	1	5	No
Baseline	372	NI/ME/HH203	HH203	HH203-4	Yes	Primary	P.4	Can partly read	3	2	1	4	No	3	2	0	0	0	0	0	0	0	0	2		3	1	1	1	2	1	1	yes	Yes	Yes	Yes	Yes	No	Yes	No	Yes	Negative	2			1		5
Baseline	373	NI/ME/HH163	HH163-1	HH163-4	Yes	Secondary	S.4	Able to read whole sentence	3	2	2		Yes	4	5	0	0	0	0	0	0	0	0	2		3	2	2	1	1	1	1	yes	Yes	Yes	Yes	Yes	Yes	Yes	Yes	No	Dont Know	2			2	1	5	Yes
Baseline	374	NI/KE/HH183	HH183-1	HH183-4	Yes	Primary	P.3	Can partly read	3	2	1	4	No	4	1	0	0	0	0	0	0	0	0	2		3	1	1	1	1	1	1	yes	Yes	Yes	Yes	Yes	No	Yes	Yes	No	Dont Know	2			2	1	5
Baseline	375	NI/AB/HH389	HH389-1	HH389-2	Yes	Primary	P.3	Can partly read	3	2	1	1	No	3	5	0	0	0	0	0	0	0	0	2		2	1	1	1	2	1	1	yes	Yes	Yes	Yes	Yes	Yes	Yes	No	Yes	Negative	2			2	2	5
Baseline	376	NI/AB/HH391	HH391-1	HH397-2	Yes	Secondary	S.4	Able to read whole sentence	3	2	1	4	No	3	1	0	0	0	0	0	0	0	0	2		3	1	1	1	1	1	1	yes	Yes	Yes	No	Yes	Yes	Yes	Yes	No	Dont Know	2			2	2	5	Yes
Baseline	377	NI/AB/HH397	HH397-1	HH397-2	Yes	Primary	P.4	Can partly read	3	2	1	1	No	1	2	0	0	0	0	0	0	0	0	2		2	1	1	1	1	2	1	yes	Yes	Yes	Yes	Yes	Yes	Yes	No	Yes	Negative	2			2	1	5
Baseline	378	NI/AB/HH315	HH315-1	HH315-2	Yes	Primary	P.8	Able to read whole sentence	3	2	2	4	No	3	2	0	0	0	0	0	0	0	0	2		2	1	1	1	1	1	1	No	Yes	Yes	Yes	Yes	Yes	No	No	No	Dont Know	2			2	1	5
Baseline	379	NI/AB/HH394	HH394-1	HH394-2	Yes	Primary	P.4	Able to read whole sentence	3	2	1	1	No	3	5	0	0	0	0	0	0	0	0	2		2	1	1	1	1	1	1	yes	Yes	Yes	Yes	Yes	Yes	Yes	Yes	Yes	Negative	2			1	2	5
Baseline	380	NI/AB/HH396	HH396-1	HH396-2	Yes	Primary	P.3	Can partly read	3	2	2	4	No	3	2	0	0	0	0	0	0	0	0	2		2	2	1	1	1	1	1	No	Yes	Yes	No	Yes	Yes	No	No	No	Dont Know	2			2	1	5
Baseline	381	NI/MW/HH353	HH353-1	HH353-2	Yes	Secondary	S.2	Able to read whole sentence	3	2	1	1	Yes	3	5	0	0	0	0	0	0	0	0	2		2	1	2	1	1	1	1	yes	Yes	Yes	Yes	Yes	Yes	Yes	Yes	Yes	Negative	2			1	2	5	No
Baseline	382	NI/ME/HH349	HH349-1	HH349-2	Yes	Primary	P.6	Able to read whole sentence	3	2	1	4	Yes	1	4	0	0	0	0	0	0	0	0	2		2	1	1	1	1	2	1	yes	Yes	Yes	Yes	Yes	No	Yes	Yes	Yes	Negative	2			1	1	5
Baseline	383	NI/ME/HH347	HH347-1	HH347-2	Yes	Primary	P.2	Cant read at all	3	2	1	4	No	3	1	0	0	0	0	0	0	0	0	2		4	2	1	1	1	1	1	No	No	No	No	No	No	No	No	Yes	Negative	2			2	1	5
Baseline	384	NI/ME/HH346	HH346-1	HH346-2	Yes	Primary	P.2	Cant read at all	3	2	1	1	Yes	1	1	0	0	0	0	0	0	0	0	2		4	2	1	1	2	1	1	yes	Yes	Yes	Yes	Yes	No	Yes	Yes	No	Dont Know	2			2	1	5
Baseline	385	NI/ME/HH345	HH345-1	HH345-2	Yes	Primary	P.8	Able to read whole sentence	3	2	1	4	No	1	2	0	0	0	0	0	0	0	0	2		2	2	1	1	1	1	1	No	Yes	Yes	Yes	Yes	No	Yes	Yes	Yes	Negative	2			1	2	5	Yes
Baseline	386	NI/ME/HH/343	HH343-1	343-2	Yes	Primary	P.3	Able to read whole sentence	3	2	2		No	3	1	0	0	0	0	0	0	0	0	2		2	1	1	1	1	2	1	No	No	Yes	Yes	Yes	No	Yes	Yes	No	Dont Know	2			1	1	5
Baseline	387	NI/MW/HH342	HH342-1	HH342-2	Yes	Secondary	S.3	Able to read whole sentence	3	2	2		No	3	2	0	0	0	0	0	0	0	0	2		2	1	1	1	1	1	1	yes	No	No	No	No	No	No	No	Yes	Positive	1	2	2017	1	1	5
Baseline	388	NI/ME/HH340	HH340-1	HH340-2	Yes	Primary	P.3	Can partly read	3	2	2		No	4	5	0	0	0	0	0	0	0	0	2		2	1	2	1	1	1	1	yes	Yes	Yes	Yes	Yes	No	Yes	Yes	Yes	Negative	2			1	1	5
Baseline	389	NI/ME/HH341	HH341-1	HH341-2	Yes	Secondary	S.4	Able to read whole sentence	3	2	1	4	Yes	1	1	0	0	0	0	0	0	0	0	2		3	1	1	1	1	1	1	yes	Yes	Yes	Yes	Yes	No	No	Yes	No	Dont Know	2			2	1	5
Baseline	390	NI/ME/HH333	HH333-1	HH333-2	Yes	Primary	P.4	Can partly read	3	2	2		No	2	1	0	0	0	0	0	0	0	0	2		2	1	1	1	1	1	1	No	No	No	No	No	No	No	No	Yes	Negative	2			2	1	5
Baseline	391	NI/AB/HH330	HH330-1	HH330-2	Yes	Primary	P.8	Able to read whole sentence	3	2	1	4	No	3	2	0	0	0	0	0	0	0	0	2		3	2	1	1	2	1	1	yes	Yes	Yes	Yes	Yes	No	Yes	No	Yes	Negative	2			1		5
Baseline	392	NI/AB/HH329	HH329-1	HH329-2	Yes	Primary	P.4	Able to read whole sentence	3	2	2		No	4	5	0	0	0	0	0	0	0	0	2		3	1	1	1	1	1	1	yes	Yes	Yes	Yes	Yes	Yes	Yes	Yes	Yes	Negative	2			2	1	5
Baseline	393	NI/AB/HH328	HH328-1	HH328-2	Yes	Primary	P.5	Able to read whole sentence	3	2	1	4	No	4	1	0	0	0	0	0	0	0	0	2		3	1	1	1	1	1	1	yes	Yes	Yes	Yes	Yes	No	Yes	Yes	No	Dont Know	2			2	1	5
Baseline	394	NI/AB/HH327	HH327-1	HH327-2	Yes	Primary	P.3	Can partly read	3	2	1	4	No	3	1	0	0	0	0	0	0	0	0	2		3	1	1	1	1	1	1	No	No	Yes	Yes	Yes	No	No	No	Yes	Negative	2			2	1	5
Baseline	395	NI/AB/HH325	HH325-1	HH325-2	Yes	Primary	P.3	Cant read at all	3	2	1	4	No	4	4	0	0	0	0	0	0	0	0	2		1	1	2	1	1	1	1	yes	Yes	Yes	No	Yes	No	Yes	Yes	Yes	Negative	2			2	1	5
Baseline	396	NI/AB/HH322	HH-322-1	HH322-2	Yes	Primary	P.4	Can partly read	3	2	1	4	No	3	1	0	0	0	0	0	0	0	0	2		3	1	1	1	1	1	1	No	No	Yes	Yes	Yes	No	No	No	Yes	Negative	2			2	1	5
Baseline	397	NI/AB/HH321	HH321-1	HH321-2	Yes	Primary	P.5	Can partly read	3	2	1	4	Yes	4	4	0	0	0	0	0	0	0	0	2		1	1	1	1	1	2	1	yes	Yes	Yes	Yes	Yes	No	Yes	Yes	Yes	Negative	2			2	1	5	No
Baseline	398	NI/AB/HH320	HH320-1	HH320-2	Yes	Primary	P.3	Cant read at all	3	2	1	4	No	1	2	0	0	0	0	0	0	0	0	2		3	1	1	1	2	1	1	yes	Yes	Yes	Yes	Yes	No	No	No	Yes	Positive	1	3	2020	1	1	5
Baseline	399	NI/AB/HH319	HH319-1	HH319-2	Yes	Primary	P.4	Can partly read	3	2	1	4	No	1	1	0	0	0	0	0	0	0	0	2		3	2	1	1	1	1	1	yes	Yes	Yes	No	Yes	No	Yes	No	Yes	Negative	2			1	1	5	No
Baseline	400	NI/AB/HH318	HH318-1	HH318-2	Yes	Primary	P.5	Able to read whole sentence	3	2	1	4	No	3	2	0	0	0	0	0	0	0	0	2		1	1	1	1	1	1	1	yes	Yes	Yes	Yes	Yes	No	Yes	Yes	No	Dont Know	2			1	1	5
Baseline	401	NI/AB/HH317	HH317-1	HH317-2	No			Cant read at all	3	2	1	4	No	3	2	0	0	0	0	0	0	0	0	2		2	1	1	1	1	1	1	yes	No	Yes	Yes	Yes	No	No	No	No	Dont Know	2			1	2	5
Baseline	402	NI/AB/HH314	HH314-1	HH314-2	No			Can partly read	3	2	1	4	No	1	1	0	0	0	0	0	0	0	0	2		3	1	2	1	1	1	1	yes	Yes	Yes	Yes	Yes	Yes	Yes	Yes	Yes	Negative	2			1	2	5
Baseline	403	NI/MW/HH312	HH312-1	HH312-2	Yes	Primary	P.3	Can partly read	3	2	1	4	No	4	2	0	0	0	0	0	0	0	0	2		3	1	1	1	1	2	1	yes	Yes	Yes	Yes	Yes	Yes	Yes	Yes	Yes	Negative	2			1	1	5
Baseline	404	NI/AB/HH308	HH308-1	HH308-2	Yes	Secondary	S.2	Able to read whole sentence	3	2	2		No	2	2	0	0	0	0	0	0	0	0	2		3	1	1	1	1	1	1	No	No	No	No	No	No	No	No	No	Dont Know	2			1	1	5	No
Baseline	405	NI/MW/HH307	HH307-1	HH307-2	Yes	Primary	P.6	Able to read whole sentence	3	2	1	4	No	3	1	0	0	0	0	0	0	0	0	2		3	1	1	1	1	1	1	yes	Yes	Yes	Yes	Yes	Yes	Yes	Yes	Yes	Negative	2			2	1	5
Baseline	406	NI/MW/HH306	HH306-1	HH306-2	Yes	Secondary	S.3	Able to read whole sentence	3	2	1	4	Yes	1	1	0	0	0	0	0	0	0	0	2		3	2	2	1	1	1	1	yes	Yes	Yes	Yes	Yes	No	No	Yes	Yes	Negative	2			1	1	5
Baseline	407	NI/MW/HH/305	HH305-1	HH305-2	Yes	Primary	P.5	Able to read whole sentence	3	2	2		No	2	1	0	0	0	0	0	0	0	0	2		2	1	1	1	1	1	1	No	No	No	No	No	No	No	No	No	Dont Know	2			2	1	5	No
Baseline	408	NI/AB/HH304	HH304-1	HH304-2	Yes	Primary	P.6	Able to read whole sentence	3	2	1	4	No	3	2	0	0	0	0	0	0	0	0	2		3	1	1	1	1	1	1	yes	Yes	Yes	Yes	Yes	No	Yes	No	Yes	Negative	2			1		5
Baseline	409	NI/MW/HH301	HH301	HH301-2	Yes	Secondary	S.4	Able to read whole sentence	3	2	2		Yes	4	5	0	0	0	0	0	0	0	0	2		3	1	1	1	1	2	1	yes	Yes	Yes	Yes	Yes	Yes	Yes	Yes	Yes	Negative	2			1	1	5	Yes
Baseline	410	NI/MW/HH300	HH300-1	HH300-2	Yes	Primary	P.4	Able to read whole sentence	3	2	1	4	No	4	1	0	0	0	0	0	0	0	0	2		3	1	1	1	1	1	1	yes	Yes	Yes	Yes	Yes	No	Yes	Yes	No	Dont Know	2			2	1	5
Baseline	411	NI/ME/HH299	HH299-1	HH299-2	Yes	Primary	P.7	Able to read whole sentence	3	2	1	4	No	3	1	0	0	0	0	0	0	0	0	2		3	1	2	1	2	1	1	No	No	Yes	Yes	Yes	No	No	No	Yes	Negative	2			2	1	5
Baseline	412	NI/MW/HH294	HH294-1	HH294-2	Yes	Secondary	S.3	Able to read whole sentence	3	2	1	4	Yes	4	4	0	0	0	0	0	0	0	0	2		1	1	1	1	1	1	1	yes	Yes	Yes	Yes	Yes	No	Yes	Yes	Yes	Positive	1			2	1	4	Yes
Baseline	413	NI/ME/HH289	HH289-1	HH289-2	Yes	Primary	P.1	Can partly read	3	2	1	4	No	1	2	0	0	0	0	0	0	0	0	2		3	1	1	1	1	1	1	yes	Yes	Yes	Yes	Yes	No	No	No	No	Dont Know	2			2	1	5
Baseline	414	NI/ME/HH288	HH288-1	HH288-2	Yes	Primary	P.3	Able to read whole sentence	3	2	1	4	No	1	1	0	0	0	0	0	0	0	0	2		3	2	1	1	1	1	1	yes	Yes	Yes	Yes	Yes	No	Yes	Yes	Yes	Negative	2			1	1	5
Baseline	415	NI/MW/HH282	HH282-1	HH282-2	Yes	Primary	P.3	Can partly read	3	2	1	4	No	3	2	0	0	0	0	0	0	0	0	2		1	1	1	1	2	1	1	yes	Yes	Yes	Yes	Yes	No	Yes	Yes	No	Dont Know	2			1	1	5
Baseline	416	NI/ME/HH277	HH277-1	HH277-2	Yes	Primary	P.5	Able to read whole sentence	3	2	1	4	No	3	2	0	0	0	0	0	0	0	0	2		2	1	2	1	1	2	1	yes	No	No	Yes	Yes	No	No	No	No	Dont Know	2			1	2	5
Baseline	417	NI/AB/HH275	HH275-1	HH275-2	Yes	Primary	P.6	Able to read whole sentence	3	2	1	4	Yes	1	1	0	0	0	0	0	0	0	0	2		3	1	1	1	1	1	1	yes	Yes	Yes	Yes	Yes	Yes	Yes	Yes	Yes	Negative	2			1	2	5	Yes
Baseline	418	NI/AB/HH273	HH273-1	HH273-2	Yes	Secondary	S.1	Able to read whole sentence	3	2	1	4	Yes	4	2	0	0	0	0	0	0	0	0	2		3	2	1	1	2	1	1	yes	Yes	Yes	Yes	Yes	Yes	Yes	Yes	Yes	Negative	2			1	1	5	Yes
Baseline	419	NI/MW/HH270	HH270-1	HH270-2	Yes	Primary	P.2	Cant read at all	3	2	2		No	2	2	0	0	0	0	0	0	0	0	2		3	1	1	1	1	1	1	No	No	No	No	No	No	No	No	No	Dont Know	2			1	1	5
Baseline	420	NI/MW/HH268	HH268-1	HH268-2	Yes	Secondary	S.2	Able to read whole sentence	3	2	1	4	No	3	1	0	0	0	0	0	0	0	0	2		3	1	1	1	1	1	1	yes	Yes	Yes	Yes	Yes	Yes	Yes	Yes	Yes	Negative	2			2	1	5
Baseline	421	NI/MW/HH266	HH266-1	HH266-2	Yes	Primary	P.6	Can partly read	3	2	1	4	No	1	1	0	0	0	0	0	0	0	0	2		3	1	1	1	1	1	1	yes	Yes	Yes	Yes	Yes	No	Yes	Yes	No	Dont Know	2			1	1	5	Yes
Baseline	422	NI/MW/HH262	HH262-1	HH262-2	Yes	Secondary	S.2	Able to read whole sentence	3	2	1	4	No	3	2	0	0	0	0	0	0	0	0	2		1	1	1	1	1	1	1	yes	Yes	Yes	Yes	Yes	No	Yes	Yes	No	Dont Know	2			1	1	5	Yes
Baseline	423	NI/ME/HH254	HH254-1	HH254-2	Yes	Primary	P.3	Can partly read	3	2	1	4	No	3	2	0	0	0	0	0	0	0	0	2		2	1	1	1	1	1	1	yes	No	Yes	Yes	Yes	No	No	No	No	Dont Know	2			1	2	5
Baseline	424	NI/ME/HH253	HH253-1	HH253-2	Yes	Primary	P.4	Can partly read	3	2	1	4	No	1	1	0	0	0	0	0	0	0	0	2		3	1	2	1	1	1	1	yes	Yes	Yes	Yes	Yes	Yes	Yes	Yes	Yes	Negative	2			2	2	5
Baseline	425	NI/ME/HH246	HH246-1	HH246-2	Yes	Primary	P.4	Can partly read	3	2	1	4	No	4	2	0	0	0	0	0	0	0	0	2		3	1	1	1	2	1	1	yes	Yes	Yes	Yes	Yes	Yes	Yes	Yes	Yes	Positive	1	3	2019	1	1	5
Baseline	426	NI/ME/HH243	HH243-1	HH243-2	Yes	Primary	P.5	Can partly read	3	2	2		No	2	2	0	0	0	0	0	0	0	0	2		3	1	1	1	1	2	1	No	No	No	No	No	No	No	No	Yes	Negative	2			1	1	5	No
Baseline	427	NI/ME/HH245	HH245-1	HH245-2	Yes	Primary	P.3	Cant read at all	3	2	1	4	No	3	1	0	0	0	0	0	0	0	0	2		3	1	1	1	1	1	1	yes	Yes	Yes	Yes	Yes	Yes	Yes	Yes	No	Dont Know	2			2	1	5
Baseline	428	NI/ME/HH242	HH242-1	HH242-2	Yes	Primary	P.4	Can partly read	3	2	1	4	No	3	2	0	0	0	0	0	0	0	0	2		3	2	1	1	1	1	1	yes	Yes	Yes	Yes	Yes	No	No	No	Yes	Negative	2			1	1	5
Baseline	429	NI/ME/HH241	HH241-1	HH241-2	Yes	Primary	P.5	Able to read whole sentence	3	2	1	4	Yes	3	1	0	0	0	0	0	0	0	0	2		3	1	1	1	1	1	1	yes	Yes	Yes	Yes	Yes	Yes	Yes	Yes	Yes	Negative	2			2	1	5
Baseline	430	NI/ME/HH236	HH236-1	HH236-2	No			Cant read at all	3	2	1	4	No	3	1	0	0	0	0	0	0	0	0	2		3	1	2	1	1	1	1	yes	Yes	Yes	Yes	Yes	Yes	Yes	Yes	No	Dont Know	2			2	2	5
Baseline	431	NI/ME/HH235	HH235-1	HH235-2	No			Cant read at all	3	2	1	1	No	1	2	0	0	0	0	0	0	0	0	2		2	1	1	1	1	2	1	yes	Yes	Yes	Yes	Yes	Yes	Yes	Yes	Yes	Negative	2			2	1	5
Baseline	432	NI/AB/HH234	HH234-1	HH234-2	Yes	Primary	P.5	Can partly read	3	2	2	4	No	3	2	0	0	0	0	0	0	0	0	2		2	1	1	1	2	1	1	No	Yes	Yes	Yes	Yes	Yes	Yes	Yes	Yes	Positive	1	2	2019	1	1	5	No
Baseline	433	NI/AB/HH234	HH234-1	HH234-4	Yes	Primary	P.4	Can partly read	3	2	2	4	No	2	2	0	0	0	0	0	0	0	0	2		2	1	1	1	1	1	1	yes	No	Yes	Yes	Yes	No	Yes	No	Yes	Positive	1	1	2020	1	1	5
Baseline	434	NI/AB/HH233	HH233-1	HH233-2	Yes	Primary	P.3	Cant read at all	3	2	1	1	No	3	5	0	0	0	0	0	0	0	0	2		2	1	1	1	1	1	1	yes	Yes	Yes	Yes	Yes	Yes	Yes	Yes	No	Dont Know	2			2	2	5
Baseline	435	NI/AB/HH232	HH232-1	HH232-2	Yes	Primary	P.4	Can partly read	3	2	1	4	Yes	1	4	0	0	0	0	0	0	0	0	2		2	1	1	1	1	2	1	yes	Yes	Yes	Yes	Yes	No	Yes	Yes	Yes	Negative	2			1	1	5	Yes
Baseline	436	NI/AB/HH230	HH230-1	HH230-2	Yes	Primary	P.5	Able to read whole sentence	3	2	1	4	No	3	1	0	0	0	0	0	0	0	0	2		4	1	1	1	1	1	1	No	No	No	No	No	No	No	No	Yes	Negative	2			2	1	5
Baseline	437	NI/AB/HH231	HH231-1	HH231-2	Yes	Primary	P.3	Cant read at all	3	2	1	4	No	1	1	0	0	0	0	0	0	0	0	2		3	1	1	1	1	1	1	yes	Yes	Yes	Yes	Yes	No	No	Yes	No	Dont Know	2			2	1	5
Baseline	438	NI/MW/HH229	HH229-1	HH229-2	Yes	Primary	P.1	Cant read at all	3	2	2		No	2	1	0	0	0	0	0	0	0	0	2		2	1	2	1	2	1	1	No	No	No	No	No	No	No	No	Yes	Negative	2			2	1	5
Baseline	439	NI/ME/HH228	HH228-1	HH228-2	Yes	Primary	P.3	Can partly read	3	2	1	4	No	3	2	0	0	0	0	0	0	0	0	2		3	1	1	1	1	1	1	yes	Yes	Yes	Yes	Yes	No	Yes	No	Yes	Negative	2			1		5
Baseline	440	NI/ME/HH2226	HH226-1	HH2226-2	Yes	Secondary	S.2	Able to read whole sentence	3	2	2		Yes	4	5	0	0	0	0	0	0	0	0	2		3	1	1	1	1	1	1	yes	Yes	Yes	Yes	Yes	Yes	Yes	Yes	No	Dont Know	2			2	1	5	Yes
Baseline	441	NI/ME/HH225	HH225-1	HH225-2	Yes	Primary	P.6	Able to read whole sentence	3	2	1	4	No	4	1	0	0	0	0	0	0	0	0	2		3	2	1	1	2	1	1	yes	Yes	Yes	Yes	Yes	No	Yes	Yes	Yes	Negative	2			2	1	5
Baseline	442	NI/KW/HH224	HH224-1	HH224-2	Yes	Primary	P.2	Cant read at all	3	2	1	4	No	3	1	0	0	0	0	0	0	0	0	2		3	1	1	1	1	2	1	No	No	Yes	Yes	Yes	No	No	No	No	Dont Know	2			2	1	5
Baseline	443	NI/KE/HH223	HH223-1	HH223-2	Yes	Primary	P.2	Cant read at all	3	2	1	4	Yes	4	4	0	0	0	0	0	0	0	0	2		1	1	1	1	1	1	1	yes	Yes	Yes	Yes	Yes	No	Yes	Yes	No	Dont Know	2			2	1	5
Baseline	444	NI/KE/HH222	HH222-1	HH222-2	Yes	Primary	P.8	Able to read whole sentence	3	2	1	4	No	1	2	0	0	0	0	0	0	0	0	2		3	1	1	1	1	1	1	yes	Yes	Yes	Yes	Yes	No	No	No	Yes	Negative	2			2	1	5	No
Baseline	445	NI/KE/HH221	HH221-1	HH221-2	Yes	Primary	P.3	Able to read whole sentence	3	2	1	4	No	1	1	0	0	0	0	0	0	0	0	2		3	1	1	1	1	1	1	yes	Yes	Yes	Yes	Yes	No	Yes	Yes	Yes	Negative	2			1	1	5
Baseline	446	NI/MW/HH220	HH220-1	HH220-2	Yes	Secondary	S.3	Able to read whole sentence	3	2	1	4	No	3	2	0	0	0	0	0	0	0	0	1	1	1	2	1	1	1	2	1	yes	Yes	Yes	Yes	Yes	No	Yes	Yes	No	Dont Know	2			1	1	5	Yes
Baseline	447	NI/ME/HH219	HH219-1	HH219-2	Yes	Primary	P.3	Can partly read	3	2	1	4	No	3	2	0	0	0	0	0	0	0	0	2		2	1	1	1	1	1	1	yes	No	Yes	No	Yes	No	No	No	No	Dont Know	2			1	2	5
Baseline	448	NI/ME/HH2018	HH218-1	HH2018-2	Yes	Secondary	S.4	Able to read whole sentence	3	2	1	4	Yes	1	1	0	0	0	0	0	0	0	0	2		3	1	2	1	1	1	1	yes	Yes	Yes	Yes	Yes	Yes	Yes	Yes	Yes	Negative	2			2	2	5	Yes
Baseline	449	NI/ME/HH214	HH214-1	HH214-2	Yes	Primary	P.4	Can partly read	3	2	1	4	No	4	2	0	0	0	0	0	0	0	0	2		3	1	1	1	1	1	1	yes	Yes	Yes	Yes	Yes	Yes	Yes	Yes	No	Dont Know	2			1	1	5
Baseline	450	NI/ME/HH205	HH205-1	HH205-2	Yes	Primary	P.8	Able to read whole sentence	3	2	2		No	2	2	0	0	0	0	0	0	0	0	2		3	1	1	1	1	2	1	No	No	No	No	No	No	No	No	Yes	Negative	2			1	1	5
Baseline	451	NI/MW/HH204	HH204-1	HH204-2	Yes	Primary	P.4	Able to read whole sentence	3	2	1	4	No	3	1	0	0	0	0	0	0	0	0	2		3	1	1	1	1	1	1	yes	Yes	Yes	Yes	Yes	Yes	Yes	Yes	Yes	Negative	2			2	1	5
Baseline	452	NI/ME/HH199	HH199-1	HH199-2	Yes	Primary	P.5	Able to read whole sentence	3	2	1	4	No	3	2	0	0	0	0	0	0	0	0	2		3	1	1	1	1	1	1	yes	Yes	Yes	Yes	Yes	No	No	No	Yes	Positive	1	1	2020	1	1	5
Baseline	453	NI/RC/HH198	HH198-1	HH198-2	Yes	Primary	P.3	Can partly read	3	2	1	4	No	3	1	0	0	0	0	0	0	0	0	2		3	1	1	1	1	1	1	yes	Yes	Yes	Yes	Yes	Yes	Yes	Yes	Yes	Negative	2			2	1	5
Baseline	454	NI/KW/HH195	HH195-1	HH195-2	Yes	Primary	P.3	Cant read at all	3	2	1	4	No	3	1	0	0	0	0	0	0	0	0	2		3	1	1	1	1	1	1	yes	Yes	Yes	Yes	Yes	Yes	Yes	Yes	No	Dont Know	2			2	2	5
Baseline	455	NI/ME/HH194	HH194-1	HH194-2	Yes	Primary	P.2	Cant read at all	3	2	1	1	No	1	2	0	0	0	0	0	0	0	0	2		2	1	2	1	2	1	1	yes	Yes	Yes	Yes	Yes	Yes	Yes	No	Yes	Negative	2			2	1	5
Baseline	456	NI/ME/HH193	HH193-1	HH193-2	Yes	Primary	P.2	Cant read at all	3	2	2	4	No	3	2	0	0	0	0	0	0	0	0	2		2	1	1	1	1	2	1	No	Yes	Yes	Yes	Yes	Yes	No	No	No	Dont Know	2			2	1	5
Baseline	457	NI/MW/HH182	HH182-1	HH182-2	Yes	Primary	P.3	Can partly read	3	2	1	1	No	3	5	0	0	0	0	0	0	0	0	2		2	1	1	1	1	1	1	yes	Yes	Yes	Yes	Yes	Yes	Yes	Yes	Yes	Negative	2			2	2	5
Baseline	458	NI/LO/HH179	HH179-1	HH179-2	Yes	Secondary	S.4	Able to read whole sentence	3	2	1	4	No	1	4	0	0	0	0	0	0	0	0	2		2	1	1	1	1	1	1	yes	Yes	Yes	Yes	Yes	No	Yes	Yes	Yes	Positive	1	2	2020	1	1	5
Baseline	459	NI/ME/HH173	HH173-1	HH173-2	Yes	Primary	P.6	Able to read whole sentence	3	2	1	4	No	3	1	0	0	0	0	0	0	0	0	2		4	1	1	1	1	1	1	No	No	No	No	No	No	No	No	No	Dont Know	2			2	1	5	No
Baseline	460	NI/MW/HH164	HH164-1	HH164-2	Yes	Primary	P.4	Can partly read	3	2	1	1	Yes	1	1	0	0	0	0	0	0	0	0	2		4	2	1	1	2	1	1	yes	Yes	Yes	Yes	Yes	No	Yes	Yes	Yes	Negative	2			2	1	5
Baseline	461	NI/MW/HH0162	HH162-1	HH0162-2	Yes	Primary	P.7	Able to read whole sentence	3	2	1	4	No	1	2	0	0	0	0	0	0	0	0	1	1	2	1	1	1	1	1	1	No	Yes	Yes	Yes	Yes	No	Yes	Yes	Yes	Negative	2			1	2	5	Yes
Baseline	462	NI/ME/HH161	HH161-1	HH161-2	Yes	Secondary	S.3	Able to read whole sentence	3	2	2		No	3	1	0	0	0	0	0	0	0	0	2		2	1	1	1	1	1	1	No	No	Yes	Yes	Yes	No	Yes	Yes	Yes	Negative	2			1	1	5
Baseline	463	NI/RE/HH159	HH159-1	HH159-2	Yes	Primary	P.4	Able to read whole sentence	3	2	2		No	3	2	0	0	0	0	0	0	0	0	2		2	1	1	1	2	1	1	yes	No	No	No	No	No	No	No	No	Dont Know	2			2	1	5
Baseline	464	NI/AB/HH158	HH158-1	HH158-2	Yes	Primary	P.4	Can partly read	3	2	2		Yes	4	5	0	0	0	0	0	0	0	0	2		2	1	1	1	1	2	1	yes	Yes	Yes	Yes	Yes	No	Yes	Yes	Yes	Negative	2			1	1	5
Baseline	465	NI/MW/HH156	HH156-1	HH156-2	Yes	Primary	P.6	Able to read whole sentence	3	2	1	4	No	3	2	0	0	0	0	0	0	0	0	1	1	2	2	1	1	1	1	1	yes	No	Yes	Yes	Yes	No	No	No	Yes	Negative	2			1	2	5
Baseline	466	NI/ME/HH155	HH155-1	HH155-2	Yes	Secondary	S.1	Able to read whole sentence	3	2	1	4	Yes	1	1	0	0	0	0	0	0	0	0	2		3	1	1	1	1	1	1	yes	Yes	Yes	Yes	Yes	Yes	Yes	Yes	No	Dont Know	2			2	2	5	Yes
Baseline	467	NI/ME/HH154	HH154-1	HH154-2	Yes	Primary	P.2	Cant read at all	3	2	1	4	No	4	2	0	0	0	0	0	0	0	0	1	1	3	1	1	1	1	1	1	yes	Yes	Yes	Yes	Yes	Yes	Yes	Yes	Yes	Negative	2			1	1	5
Baseline	468	NI/ME/HH152	HH152-1	HH152-2	Yes	Secondary	S.2	Able to read whole sentence	3	2	2		No	2	2	0	0	0	0	0	0	0	0	2		3	1	1	1	1	1	1	No	No	No	No	No	No	No	No	Yes	Negative	2			1	1	5
Baseline	469	NI/ME/HH148	HH148-1	HH148-2	Yes	Primary	P.6	Can partly read	3	2	1	4	No	3	1	0	0	0	0	0	0	0	0	2		3	1	2	1	1	1	1	yes	Yes	Yes	Yes	Yes	Yes	Yes	Yes	No	Dont Know	2			2	1	5	No
Baseline	470	NI/ME/HH147	HH147-1	HH147-2	Yes	Secondary	S.2	Able to read whole sentence	3	2	1	4	No	3	2	0	0	0	0	0	0	0	0	2		3	1	1	1	2	1	1	yes	Yes	Yes	Yes	Yes	No	No	No	Yes	Negative	2			1	1	5
Baseline	471	NI/RE/HH144	HH144-1	HH144-2	Yes	Primary	P.3	Can partly read	3	2	1	4	No	3	1	0	0	0	0	0	0	0	0	2		3	1	1	1	1	1	1	yes	Yes	Yes	Yes	Yes	Yes	Yes	Yes	Yes	Negative	2			2	1	5	Yes
Baseline	472	NI/RE/HH142	HH142-1	HH142-2	Yes	Primary	P.4	Can partly read	3	2	1	4	No	3	1	0	0	0	0	0	0	0	0	2		3	2	1	1	1	1	1	yes	Yes	Yes	Yes	Yes	Yes	Yes	No	No	Dont Know	2			2	2	5
Baseline	473	NI/RE/HH138	HH138-1	HH138-2	Yes	Secondary	S.3	Able to read whole sentence	3	2	1	1	No	1	2	0	0	0	0	0	0	0	0	2		2	1	1	1	1	1	1	yes	Yes	Yes	Yes	Yes	Yes	Yes	Yes	Yes	Negative	2			2	1	5
Baseline	474	NI/ME/HH137	HH137-1	HH137-2	Yes	Primary	P.3	Cant read at all	3	2	2	4	No	3	2	0	0	0	0	0	0	0	0	2		2	1	1	1	1	1	1	No	Yes	Yes	Yes	Yes	Yes	No	No	No	Dont Know	2			2	1	5
Baseline	475	NI/BI/HH135	HH135-1	HH135-2	Yes	Primary	P.4	Can partly read	3	2	1	4	No	1	2	0	0	0	0	0	0	0	0	1	1	2	1	1	1	1	2	1	No	Yes	Yes	Yes	Yes	No	Yes	Yes	Yes	Negative	2			1	2	5
Baseline	476	NI/MW/HH131	HH131-1	HH131-2	Yes	Primary	P.2	Cant read at all	3	2	1	4	No	1	1	0	0	0	0	0	0	0	0	2		3	1	1	1	1	1	1	yes	Yes	Yes	Yes	Yes	No	Yes	No	No	Dont Know	2			1	1	5
Baseline	477	NI/MW/HH128	HH128-1	HH128-2	Yes	Primary	P.3	Can partly read	3	2	1	4	No	3	2	0	0	0	0	0	0	0	0	2		1	1	1	1	2	1	1	yes	Yes	Yes	Yes	Yes	No	Yes	Yes	No	Dont Know	2			1	1	5
Baseline	478	NI/ME/HH126	HH126-1	HH126-2	Yes	Secondary	S.4	Able to read whole sentence	3	2	1	4	No	3	2	0	0	0	0	0	0	0	0	2		2	1	1	1	1	1	1	yes	No	Yes	No	Yes	No	No	No	Yes	Negative	2			1	2	5	No
Baseline	479	NI/ME/HH125	HH125-1	HH125-2	Yes	Primary	P.6	Able to read whole sentence	3	2	1	4	Yes	1	1	0	0	0	0	0	0	0	0	2		3	1	1	1	1	1	1	yes	Yes	Yes	Yes	Yes	Yes	Yes	Yes	No	Dont Know	2			2	2	5
Baseline	480	NI/ME/HH119	HH119-1	HH119-2	Yes	Primary	P.4	Can partly read	3	2	1	4	No	4	2	0	0	0	0	0	0	0	0	2		3	1	1	1	1	1	1	yes	Yes	Yes	Yes	Yes	Yes	Yes	Yes	Yes	Negative	2			1	1	5
Baseline	481	NI/ME/HH117	HH117-1	HH117-2	Yes	Primary	P.7	Able to read whole sentence	3	2	2		No	2	2	0	0	0	0	0	0	0	0	2		3	2	1	1	1	1	1	No	No	No	No	No	No	No	No	No	Dont Know	2			1	1	5
Baseline	482	NI/MW/HH112	HH112-1	HH112-2	Yes	Secondary	S.3	Able to read whole sentence	3	2	1	4	No	3	1	0	0	0	0	0	0	0	0	2		3	1	1	1	2	1	1	yes	Yes	Yes	Yes	Yes	Yes	Yes	Yes	Yes	Negative	2			2	1	5
Baseline	483	NI/ME/HH111	HH111-1	HH111-2	Yes	Primary	P.4	Able to read whole sentence	3	2	1	4	No	3	2	0	0	0	0	0	0	0	0	2		3	1	2	1	1	2	1	yes	Yes	Yes	Yes	Yes	No	No	No	Yes	Negative	2			1	1	5
Baseline	484	NI/ME/HH110	HH110-1	HH110-2	Yes	Primary	P.4	Can partly read	3	2	1	4	Yes	3	1	0	0	0	0	0	0	0	0	2		3	1	1	1	1	1	1	yes	Yes	Yes	Yes	Yes	Yes	Yes	Yes	No	Dont Know	2			2	1	5
Baseline	485	NI/ME/HH108	HH108-1	HH108-2	Yes	Secondary	S.3	Able to read whole sentence	3	2	1	4	No	3	1	0	0	0	0	0	0	0	0	2		3	1	1	1	2	1	1	yes	Yes	Yes	Yes	Yes	Yes	Yes	No	No	Dont Know	1	3	2020	2	2	5
Baseline	486	NI/ME/HH105	HH105-1	HH105-2	Yes	Primary	P.5	Able to read whole sentence	3	2	1	1	No	1	2	0	0	0	0	0	0	0	0	2		2	1	1	1	1	1	1	yes	Yes	Yes	Yes	Yes	Yes	Yes	Yes	Yes	Positive	1			2	1	5	Yes
Baseline	487	NI/ME/HH104	HH104-1	HH104-2	Yes	Primary	P.6	Able to read whole sentence	3	2	2	4	No	3	2	0	0	0	0	0	0	0	0	2		2	1	1	1	2	1	1	No	Yes	Yes	Yes	Yes	Yes	Yes	No	No	Dont Know	2			2	1	5	No
Baseline	488	NI/ME/HH103	HH103-1	HH103-2	Yes	Secondary	S.4	Able to read whole sentence	3	2	1	1	Yes	3	5	0	0	0	0	0	0	0	0	2		2	1	1	1	1	1	1	yes	Yes	Yes	Yes	Yes	Yes	Yes	Yes	Yes	Negative	2			2	2	5
Baseline	489	NI/AB/HH102	HH102-1	HH102-2	Yes	Primary	P.4	Able to read whole sentence	3	2	1	4	No	1	4	0	0	0	0	0	0	0	0	2		2	2	1	1	1	1	1	yes	Yes	Yes	Yes	Yes	No	Yes	Yes	No	Dont Know	2			1	1	5
Baseline	490	NI/ME/HH099	HH099-1	HH099-2	Yes	Primary	P.7	Able to read whole sentence	3	2	1	4	No	3	1	0	0	0	0	0	0	0	0	2		4	1	1	1	1	1	1	No	No	No	No	No	No	No	No	Yes	Negative	2			2	1	5
Baseline	491	NI/KW/HH096	HH096-1	HH096-2	Yes	Secondary	S.3	Able to read whole sentence	3	2	1	1	Yes	1	1	0	0	0	0	0	0	0	0	2		4	2	1	1	1	1	1	yes	Yes	Yes	Yes	Yes	No	Yes	Yes	No	Dont Know	2			2	1	5	Yes
Baseline	492	NI/ME/HH095	HH095-1	HH095-2	Yes	Primary	P.1	Can partly read	3	2	1	4	No	1	2	0	0	0	0	0	0	0	0	1	1	2	1	1	1	1	1	1	No	Yes	Yes	Yes	Yes	No	Yes	Yes	Yes	Negative	2			1	2	5
Baseline	493	NI/ME/HH094	HH094-1	HH094-2	Yes	Primary	P.3	Able to read whole sentence	3	2	2		No	3	1	0	0	0	0	0	0	0	0	2		2	1	1	1	1	1	1	No	No	Yes	Yes	Yes	No	Yes	Yes	Yes	Negative	2			1	1	5
Baseline	494	NI/KE/HH093	HH093-1	HH093-2	Yes	Primary	P.3	Can partly read	3	2	2		No	3	2	0	0	0	0	0	0	0	0	2		2	1	1	1	1	2	1	yes	No	No	No	No	No	No	No	No	Dont Know	2			2	1	5
Baseline	495	NI/MW/HH092	HH092-1	HH092-2	Yes	Primary	P.5	Able to read whole sentence	3	2	2		Yes	4	5	0	0	0	0	0	0	0	0	2		2	1	1	1	1	1	1	yes	Yes	Yes	Yes	Yes	No	Yes	Yes	Yes	Negative	2			1	1	5
Baseline	496	NI/ME/HH091	HH091-1	HH091-2	Yes	Primary	P.6	Able to read whole sentence	3	2	1	4	Yes	1	1	0	0	0	0	0	0	0	0	2		3	1	1	1	1	1	1	yes	Yes	Yes	Yes	Yes	No	No	Yes	No	Dont Know	2			2	1	5
Baseline	497	NI/ME/HH090	HH090-1	HH090-2	Yes	Secondary	S.1	Able to read whole sentence	3	2	2		No	2	1	0	0	0	0	0	0	0	0	2		2	1	1	1	1	1	1	No	No	No	No	No	No	No	No	Yes	Negative	2			2	1	5	No
Baseline	498	NI/MW/HH089	HH089-1	HH089-2	Yes	Primary	P.2	Cant read at all	3	2	1	4	No	3	2	0	0	0	0	0	0	0	0	2		3	1	2	1	1	1	1	yes	Yes	Yes	Yes	Yes	No	Yes	No	No	Dont Know	2			1		5
Baseline	499	NI/ME/HH087	HH087-1	HH087-2	Yes	Secondary	S.2	Able to read whole sentence	3	2	2		Yes	4	5	0	0	0	0	0	0	0	0	2		3	1	1	1	2	1	1	yes	Yes	Yes	Yes	Yes	Yes	Yes	Yes	Yes	Negative	2			2	1	5	Yes
Baseline	500	NI/ME/HH086	HH086-1	HH086-2	Yes	Primary	P.6	Can partly read	3	2	1	4	No	4	1	0	0	0	0	0	0	0	0	2		3	1	1	1	1	1	1	yes	Yes	Yes	Yes	Yes	No	Yes	Yes	No	Dont Know	2			2	1	5
Baseline	501	NI/KE/HH077	HH077-1	HH077-2	Yes	Secondary	S.2	Able to read whole sentence	3	2	1	4	No	3	1	0	0	0	0	0	0	0	0	2		3	1	1	1	1	1	1	No	No	Yes	Yes	Yes	No	No	No	Yes	Negative	2			2	1	5	No
Baseline	502	NI/ME/HH076	HH076-1	HH076-2	Yes	Secondary	S.2	Able to read whole sentence	3	2	1	4	Yes	4	4	0	0	0	0	0	0	0	0	1	1	1	1	2	1	1	1	1	yes	Yes	Yes	Yes	Yes	No	Yes	Yes	Yes	Negative	2			1	1	5	Yes
Baseline	503	NI/MW/HH073	HH073-1	HH073-2	Yes	Primary	P.4	Can partly read	3	2	1	4	No	1	2	0	0	0	0	0	0	0	0	2		3	2	1	1	1	2	1	yes	Yes	Yes	Yes	Yes	No	No	No	Yes	Negative	2			1	1	5
Baseline	504	NI/ME/HH069	HH069-1	HH069-2	Yes	Secondary	S.3	Able to read whole sentence	3	2	1	4	No	1	1	0	0	0	0	0	0	0	0	2		3	1	1	1	1	1	1	yes	Yes	Yes	Yes	Yes	No	Yes	Yes	No	Dont Know	2			1	1	5	Yes
Baseline	505	NI/ME/HH067	HH067-1	HH067-2	Yes	Primary	P.3	Can partly read	3	2	1	1	No	3	5	0	0	0	0	0	0	0	0	2		2	1	2	1	1	1	1	yes	Yes	Yes	Yes	Yes	Yes	Yes	Yes	Yes	Negative	2			1	2	5
Baseline	506	NI/ME/HH064	HH064-1	HH064-2	Yes	Secondary	S.4	Able to read whole sentence	3	2	1	4	No	3	1	0	0	0	0	0	0	0	0	2		3	1	1	1	1	1	1	yes	Yes	Yes	No	Yes	Yes	Yes	Yes	No	Dont Know	2			2	2	5	Yes
Baseline	507	NI/ME/HH052	HH352-1	HH052-2	Yes	Primary	P.4	Can partly read	3	2	1	1	No	1	2	0	0	0	0	0	0	0	0	2		2	1	1	1	1	1	1	yes	Yes	Yes	Yes	Yes	Yes	Yes	No	Yes	Negative	2			2	1	5
Baseline	508	NI/ME/HH048	HH048-1	HH048-2	Yes	Primary	P.8	Able to read whole sentence	3	2	2	4	No	3	2	0	0	0	0	0	0	0	0	2		2	1	2	1	1	1	1	No	Yes	Yes	Yes	Yes	Yes	Yes	No	No	Dont Know	2			2	1	5
Baseline	509	NI/MW/HH047	HH047-1	HH047-2	Yes	Primary	P.4	Able to read whole sentence	3	2	1	1	No	3	5	0	0	0	0	0	0	0	0	2		2	1	1	1	2	1	1	yes	Yes	Yes	Yes	Yes	Yes	Yes	Yes	Yes	Negative	2			1	2	5
Baseline	510	NI/ME/HH046	HH046-1	HH046-2	Yes	Primary	P.3	Can partly read	3	2	2	4	No	3	2	0	0	0	0	0	0	0	0	2		2	1	1	1	1	1	1	No	Yes	Yes	Yes	Yes	Yes	No	No	No	Dont Know	2			2	1	5
Baseline	511	NI/ME/HH045	HH045-1	HH045-2	Yes	Secondary	S.2	Able to read whole sentence	3	2	1	1	Yes	3	5	0	0	0	0	0	0	0	0	2		2	1	1	1	1	2	1	yes	Yes	Yes	Yes	Yes	Yes	Yes	Yes	Yes	Negative	2			2	2	5	No
Baseline	512	NI/ME/HH044	HH044-1	HH044-2	Yes	Primary	P.6	Able to read whole sentence	3	2	1	4	Yes	1	4	0	0	0	0	0	0	0	0	2		2	2	1	1	1	1	1	yes	Yes	Yes	Yes	Yes	No	Yes	Yes	Yes	Negative	2			1	1	5
Baseline	513	NI/KW/HH035	HH035-1	HH035-2	Yes	Primary	P.2	Cant read at all	3	2	1	4	No	3	1	0	0	0	0	0	0	0	0	2		4	1	1	1	1	1	1	No	No	No	No	No	No	No	No	No	Dont Know	2			2	1	5
Baseline	514	NI/ME/HH034	HH034-1	HH034-2	Yes	Primary	P.2	Cant read at all	3	2	1	1	No	1	1	0	0	0	0	0	0	0	0	2		4	2	1	1	1	2	1	yes	Yes	Yes	Yes	Yes	No	Yes	Yes	Yes	Negative	2			2	1	5
Baseline	515	NI/ME/HH033	HH033-1	HH033-2	Yes	Primary	P.8	Able to read whole sentence	3	2	1	4	No	1	2	0	0	0	0	0	0	0	0	2		2	1	1	1	1	1	1	No	Yes	Yes	Yes	Yes	No	Yes	Yes	Yes	Negative	2			1	2	3	Yes
Baseline	516	NI/ME/HH024	HH024-1	HH024-2	Yes	Primary	P.3	Able to read whole sentence	3	2	2		No	3	1	0	0	0	0	0	0	0	0	2		2	1	1	1	2	1	1	No	No	Yes	Yes	Yes	No	Yes	No	No	Dont Know	2			1	1	5
Baseline	517	NI/MW/HH018	HH018-1	HH018-2	Yes	Secondary	S.3	Able to read whole sentence	3	2	2		No	3	2	0	0	0	0	0	0	0	0	1	1	2	2	1	1	1	1	1	yes	No	No	No	No	No	No	No	Yes	Negative	2			2	1	5
Baseline	518	NI/ME/HH013	HH013-1	HH013-2	Yes	Primary	P.3	Can partly read	3	2	2		No	4	5	0	0	0	0	0	0	0	0	2		2	1	1	1	2	1	1	yes	Yes	Yes	Yes	Yes	No	Yes	Yes	Yes	Negative	2			1	1	5
Baseline	519	NI/ME/HH009	HH009-1	HH009-2	Yes	Secondary	S.4	Able to read whole sentence	3	2	1	4	Yes	1	1	0	0	0	0	0	0	0	0	2		3	1	1	1	1	1	1	yes	Yes	Yes	Yes	Yes	No	No	Yes	No	Dont Know	2			1	1	5	No
Baseline	520	NI/ME/HH388	HH388-1	HH388-2	Yes	Primary	P.4	Can partly read	3	2	2		No	2	1	0	0	0	0	0	0	0	0	2		2	1	2	1	1	1	1	No	No	No	No	No	No	No	No	Yes	Negative	2			2	1	5
Baseline	521	NI/ME/HH387	HH387-1	HH387-2	Yes	Primary	P.8	Able to read whole sentence	3	2	1	4	No	3	2	0	0	0	0	0	0	0	0	2		3	1	1	1	1	2	1	yes	Yes	Yes	Yes	Yes	No	Yes	No	Yes	Negative	2			1		5	Yes
Baseline	522	NI/ME/HH385	HH385-1	HH385-2	Yes	Primary	P.4	Able to read whole sentence	3	2	2		No	4	5	0	0	0	0	0	0	0	0	2		3	1	1	1	1	1	1	yes	Yes	Yes	Yes	Yes	Yes	Yes	Yes	Yes	Negative	2			1	1	5
Baseline	523	NI/ME/HH383	HH383-1	HH383-2	Yes	Primary	P.5	Able to read whole sentence	3	2	1	4	No	4	1	0	0	0	0	0	0	0	0	2		3	2	1	1	1	1	1	yes	Yes	Yes	Yes	Yes	No	Yes	Yes	No	Dont Know	2			1	1	5
Baseline	524	NI/ME/HH382	HH382-1	HH382-2	Yes	Primary	P.3	Can partly read	3	2	1	4	No	3	1	0	0	0	0	0	0	0	0	2		3	1	1	1	1	1	1	No	No	Yes	Yes	Yes	No	No	No	Yes	Negative	2			1	1	5
Baseline	525	NI/MW/HH380	HH380-1	HH380-2	Yes	Primary	P.3	Cant read at all	3	2	1	4	No	4	4	0	0	0	0	0	0	0	0	2		1	1	1	1	1	1	1	yes	Yes	Yes	Yes	Yes	No	Yes	Yes	Yes	Negative	2			1	1	5
Baseline	526	NI/ME/HH378	HH378-1	HH378-2	Yes	Primary	P.4	Can partly read	3	2	1	4	No	3	1	0	0	0	1	0	0	0	0	2		3	1	1	1	1	1	1	No	No	Yes	Yes	Yes	No	No	No	Yes	Positive	1	2	2020	1	1	5
Baseline	527	NI/ME/HH375	HH375-1	HH375-2	Yes	Primary	P.5	Can partly read	3	2	1	4	Yes	4	4	0	0	0	0	0	0	0	0	2		1	1	2	1	1	1	1	yes	Yes	Yes	Yes	Yes	No	Yes	Yes	Yes	Negative	2			2	1	5	Yes
Baseline	528	NI/ME/HH087	HH087-1	HH087-3	Yes	Primary	P.4	Can partly read	3	2	1	4	No	1	1	0	0	0	0	0	0	0	0	2		3	1	1	1	1	1	1	yes	Yes	Yes	No	Yes	No	Yes	Yes	Yes	Negative	2			1	1	5
Baseline	529	NI/ME/HH086	HH086-1	HH086-3	Yes	Primary	P.5	Able to read whole sentence	3	2	1	4	No	3	2	0	0	0	0	0	0	0	0	2		1	1	1	1	1	1	1	yes	Yes	Yes	Yes	Yes	No	Yes	Yes	Yes	Negative	2			1	1	5
Baseline	530	NI/KE/HH077	HH077-1	HH077-3	Yes	Secondary	P.3	Cant read at all	3	2	1	4	No	3	2	0	0	0	0	0	0	0	0	2		2	2	1	1	1	1	1	yes	No	Yes	Yes	Yes	No	No	No	No	Dont Know	2			1	2	5
Baseline	531	NI/ME/HH076	HH076-1	HH076-3	Yes	Secondary	P.1	Cant read at all	3	2	1	4	Yes	1	1	0	0	0	0	0	0	0	0	2		3	1	1	1	2	1	1	yes	Yes	Yes	Yes	Yes	Yes	Yes	Yes	Yes	Negative	2			2	2	5
Baseline	532	NI/MW/HH073	HH073-1	HH073-3	Yes	Primary	P.3	Can partly read	3	2	1	4	Yes	4	2	0	0	0	0	0	0	0	0	2		3	1	1	1	1	2	1	yes	Yes	Yes	Yes	Yes	Yes	Yes	Yes	Yes	Negative	2			1	1	5
Baseline	533	NI/ME/HH069	HH069-1	HH069-3	Yes	Secondary	S.2	Able to read whole sentence	3	2	2		No	2	2	0	0	0	0	0	0	0	0	2		3	1	1	1	1	1	1	No	No	No	No	No	No	No	No	Yes	Negative	2			1	1	5	Yes
Baseline	534	NI/ME/HH067	HH067-1	HH067-3	Yes	Primary	P.6	Able to read whole sentence	3	2	1	4	No	3	1	0	0	0	0	0	0	0	0	2		3	1	1	1	1	1	1	yes	Yes	Yes	Yes	Yes	Yes	Yes	Yes	Yes	Negative	2			2	1	5
Baseline	535	NI/ME/HH064	HH064-1	HH064-3	Yes	Secondary	S.3	Able to read whole sentence	3	2	1	4	Yes	1	1	0	0	0	0	0	0	0	0	2		3	1	2	1	1	1	1	yes	Yes	Yes	Yes	Yes	No	No	Yes	Yes	Negative	2			2	1	5
Baseline	536	NI/ME/HH052	HH352-1	HH052-3	Yes	Primary	P.5	Able to read whole sentence	3	2	2		No	2	1	0	0	0	0	0	0	0	0	2		2	2	1	1	1	1	1	No	No	No	No	No	No	No	No	No	Dont Know	2			2	1	5	Yes
Baseline	537	NI/ME/HH048	HH048-1	HH048-3	Yes	Primary	P.6	Able to read whole sentence	3	2	1	4	No	3	2	0	0	0	0	0	0	0	0	2		3	1	1	1	2	1	1	yes	Yes	Yes	Yes	Yes	No	Yes	No	Yes	Negative	2			1		5
Baseline	538	NI/MW/HH047	HH047-1	HH047-3	Yes	Secondary	S.4	Able to read whole sentence	3	2	2		Yes	4	5	0	0	0	0	0	0	0	0	2		3	1	1	1	1	2	1	yes	Yes	Yes	Yes	Yes	Yes	Yes	Yes	Yes	Negative	2			1	1	5	Yes
Baseline	539	NI/ME/HH046	HH046-1	HH046-3	Yes	Primary	P.4	Able to read whole sentence	3	2	1	4	No	4	1	0	0	0	0	0	0	0	0	2		3	1	2	1	1	1	1	yes	Yes	Yes	Yes	Yes	No	Yes	Yes	No	Dont Know	2			2	1	5
Baseline	540	NI/ME/HH045	HH045-1	HH045-3	Yes	Primary	P.7	Able to read whole sentence	3	2	1	4	No	3	1	0	0	0	0	0	0	0	0	2		3	1	1	1	2	1	1	No	No	Yes	Yes	Yes	No	No	No	Yes	Negative	2			2	1	5
Baseline	541	NI/ME/HH044	HH044-1	HH044-3	Yes	Secondary	S.3	Able to read whole sentence	3	2	1	4	Yes	4	4	0	0	0	0	0	0	0	0	2		1	1	1	1	1	1	1	yes	Yes	Yes	Yes	Yes	No	Yes	Yes	No	Dont Know	2			1	1	5	Yes
Baseline	542	NI/KW/HH035	HH035-1	HH035-3	Yes	Primary	P.1	Can partly read	3	2	1	4	No	1	2	0	0	0	0	0	0	0	0	2		3	1	1	1	2	1	1	yes	Yes	Yes	Yes	Yes	No	No	No	Yes	Negative	2			2	1	5
Baseline	543	NI/ME/HH034	HH034-1	HH034-3	Yes	Primary	P.3	Able to read whole sentence	3	2	1	4	No	1	1	0	0	0	0	0	0	0	0	2		3	2	1	1	1	1	1	yes	Yes	Yes	No	Yes	No	Yes	Yes	No	Dont Know	2			1	1	5
Baseline	544	NI/ME/HH033	HH033-1	HH033-3	Yes	Primary	P.3	Can partly read	3	2	1	4	No	3	2	0	0	0	0	0	0	0	0	2		1	1	1	1	1	2	1	yes	Yes	Yes	Yes	Yes	No	Yes	Yes	Yes	Negative	2			1	1	5
Baseline	545	NI/ME/HH024	HH024-1	HH024-3	Yes	Primary	P.5	Able to read whole sentence	3	2	1	4	No	3	2	0	0	0	0	0	0	0	0	2		2	1	1	1	1	1	1	yes	No	Yes	Yes	Yes	No	No	No	No	Dont Know	2			1	2	5
Baseline	546	NI/MW/HH018	HH018-1	HH018-3	Yes	Primary	P.6	Able to read whole sentence	3	2	1	4	Yes	1	1	0	0	0	0	0	0	0	0	2		3	1	2	1	1	1	1	yes	Yes	Yes	Yes	Yes	Yes	Yes	Yes	Yes	Negative	2			1	2	5	Yes
Baseline	547	NI/ME/HH013	HH013-1	HH013-3	Yes	Secondary	S.1	Able to read whole sentence	3	2	1	4	Yes	4	2	0	0	0	0	0	0	0	0	2		3	1	1	1	1	1	1	yes	Yes	Yes	Yes	Yes	Yes	Yes	Yes	Yes	Negative	2			1	1	5	No
Baseline	548	NI/ME/HH009	HH009-1	HH009-3	Yes	Primary	P.2	Cant read at all	3	2	2		No	2	2	0	0	0	0	0	0	0	0	2		3	1	1	1	1	1	1	No	No	No	No	No	No	No	No	No	Dont Know	2			1	1	4
Baseline	549	NI/ME/HH388	HH388-1	HH388-3	Yes	Secondary	S.2	Able to read whole sentence	3	2	1	4	No	3	1	0	0	0	0	0	0	0	0	2		3	1	1	1	1	1	1	yes	Yes	Yes	Yes	Yes	Yes	Yes	Yes	Yes	Negative	2			2	1	5
Baseline	550	NI/ME/HH387	HH387-1	HH387-3	Yes	Primary	P.6	Can partly read	3	2	1	4	No	1	1	0	0	0	0	0	0	0	0	2		3	1	2	1	1	1	1	yes	Yes	Yes	Yes	Yes	No	Yes	Yes	Yes	Negative	2			1	1	5	Yes
Baseline	551	NI/ME/HH385	HH385-1	HH385-3	Yes	Secondary	S.2	Able to read whole sentence	3	2	1	4	No	3	2	0	0	0	0	0	0	0	0	2		1	1	1	1	1	1	1	yes	Yes	Yes	Yes	Yes	No	Yes	Yes	No	Dont Know	2			1	1	5	Yes
Baseline	552	NI/ME/HH383	HH383-1	HH383-3	Yes	Primary	P.3	Can partly read	3	2	1	4	No	3	2	0	0	0	0	0	0	0	0	2		2	2	1	1	1	2	1	yes	No	Yes	Yes	Yes	No	No	No	Yes	Negative	2			1	2	5
Baseline	553	NI/ME/HH382	HH382-1	HH382-3	Yes	Primary	P.4	Can partly read	3	2	1	4	No	1	1	0	0	0	0	0	0	0	0	2		3	1	2	1	1	1	1	yes	Yes	Yes	Yes	Yes	Yes	Yes	Yes	Yes	Negative	2			2	2	5	Yes
Baseline	554	NI/MW/HH380	HH380-1	HH380-3	Yes	Primary	P.4	Can partly read	3	2	1	4	Yes	4	2	0	0	0	0	0	0	0	0	2		3	1	1	1	2	1	1	yes	Yes	Yes	Yes	Yes	Yes	Yes	Yes	No	Dont Know	2			1	1	5
Baseline	555	NI/ME/HH378	HH378-1	HH378-3	Yes	Primary	P.5	Can partly read	3	2	2	4	No	2	2	0	0	0	0	0	0	0	0	2		3	1	1	1	1	1	1	No	No	No	No	No	No	No	No	No	Dont Know	2			1	1	5
Baseline	556	NI/ME/HH375	HH375-1	HH375-3	Yes	Primary	P.3	Cant read at all	3	2	1	4	No	3	1	0	0	0	0	0	0	0	0	2		3	1	1	1	1	1	1	yes	Yes	Yes	Yes	Yes	Yes	Yes	Yes	Yes	Negative	2			2	1	5
Baseline	557	B559NI/ME/HH74	HH074-1	HH074-3	Yes	Primary	P.5	Can partly read	3	2	1	4	No	3	2	0	0	0	1	0	0	0	0	2		2		1	1	2	1	1	No	Yes	No	No	Yes	No	No	No	Yes	Positive	1	2	2020	1	1	5
Endline	1	NI/AB/HH323	HH323-1	HH323-2	Yes	Secondary	S4	Able to read whole sentence	3	2	1	4	Yes	1	1	1	1	1					1	2		3	1	1	1	1	1	1	yes	Yes	Yes	Yes	Yes	Yes	Yes	Yes	Yes	Negative	2				1	5
Endline	2	NI/ME/HH379	HH379-1	HH379-2	Yes	Primary	P6	Able to read whole sentence	3	2	2		No	2	1	1	1	1					1	2		2	1	1	1	1	1	1	yes	Yes	Yes	Yes	Yes	Yes	Yes	Yes	Yes	Negative	2				1	5
Endline	3	NI/MEHH066	HH066-1	HH066-2	Yes	Primary	P6	Able to read whole sentence	3	2	1	4	No	3	2	1	1	1					1	2		3	1	1	1	1	1	1	yes	Yes	Yes	Yes	Yes	Yes	Yes	Yes	Yes	Dont Know	2					5
Endline	4	NI/ME/HH344	HH344-1	HH344-3	Yes	Secondary	S5	Able to read whole sentence	3	2	2		Yes	4	5	1	1	1					1	2		3	1	1	1	1	1	1	yes	Yes	Yes	Yes	Yes	Yes	Yes	Yes	Yes	Negative	2				1	3	Yes
Endline	5	NI/AB/HH/276	HH278-1	HH276-2	Yes	Primary	P5	Able to read whole sentence	3	2	1	4	No	4	1	1	1	1					1	2		3	1	1	1	1	1	1	yes	Yes	Yes	Yes	Yes	Yes	Yes	Yes	Yes	Negative	2				1	5
Endline	6	NI/MW/HH068	HH068-1	HH068-2	Yes	Primary	P8	Able to read whole sentence	3	2	1	4	No	3	1	1	1	1					1	2		3	1	1	1	1	1	1	yes	Yes	Yes	Yes	Yes	Yes	Yes	Yes	Yes	Dont Know					1	5
Endline	7	NI/KWHH088	HH088-1	HH088-3	Yes	Secondary	S4	Able to read whole sentence	3	2	1	4	Yes	4	4	1	1	1					1	2		1	1	1	1	1	1	1	yes	Yes	Yes	Yes	Yes	Yes	Yes	Yes	Yes	Negative	2	0			1	1	Yes
Endline	8	NI/AB/HH276	HH276-1	HH276-2	Yes	Primary	P2	Can partly read	3	2	1	4	No	1	2	1	1	1					1	2		3	1	1	1	1	1	1	yes	Yes	Yes	Yes	Yes	Yes	Yes	Yes	Yes	Dont Know	2				1	5
Endline	9	NI/ME/HH324	HH324-1	HH324-3	Yes	Primary	P4	Able to read whole sentence	3	2	1	4	No	1	1	1	1	1					1	2		3	1	1	1	1	1	1	yes	Yes	Yes	Yes	Yes	Yes	Yes	Yes	Yes	Negative	2				1	5
Endline	10	NI/ME/HH065	HH065-1	HH065-2	Yes	Primary	P4	Can partly read	3	2	1	4	No	3	2	1	1	1					1	2		1	1	1	1	1	1	1	yes	Yes	Yes	Yes	Yes	Yes	Yes	Yes	Yes	Dont Know		6			1	5
Endline	11	NI/ME/HH085	HH085-1	HH085-2	Yes	Primary	P6	Able to read whole sentence	3	2	1	4	No	3	2	1	1	1					1	2		2	1	1	1	1	1	1	yes	Yes	Yes	Yes	Yes	Yes	Yes	Yes	Yes	Dont Know	2	0			2	5
Endline	12	NI/ME/HH326	HH326-1	HH326-3	Yes	Primary	P7	Able to read whole sentence	3	2	1	4	Yes	1	1	1	1	1					1	2		3	1	1	1	1	1	1	yes	Yes	Yes	Yes	Yes	Yes	Yes	Yes	Yes	Negative	2				2	4	Yes
Endline	13	NI/ME/HH042	HH042-1	HH042-3	Yes	Secondary	S2	Able to read whole sentence	3	2	1	4	Yes	4	2	1	1	1					1	2		3	1	1	1	1	1	1	yes	Yes	Yes	Yes	Yes	Yes	Yes	Yes	Yes	Negative	2				1	4	Yes
Endline	14	NI/MW/HH084	HH084-1	HH084-2	Yes	Primary	P3	Cant read at all	3	2	2		No	2	2	1	1	1					1	2		3	1	1	1	1	1	1	yes	Yes	Yes	Yes	Yes	Yes	Yes	Yes	Yes	Negative	2				1	5
Endline	15	NI/KW/HH063	HH063-1	HH063-2	Yes	Secondary	S3	Able to read whole sentence	3	2	1	4	No	3	1	1	1	1					1	2		3	1	1	1	1	1	1	yes	Yes	Yes	Yes	Yes	Yes	Yes	Yes	Yes	Negative	2				1	5
Endline	16	NI/AB/HH323	HH323-1	HH323-3	Yes	Secondary	S4	Able to read whole sentence	3	2	1	4	No	1	1	1	1	1					1	2		3	1	1	1	1	1	1	yes	Yes	Yes	Yes	Yes	Yes	Yes	Yes	Yes	Negative	2				1	5
Endline	17	NI/ME/HH379	HH379-1	HH379-3	Yes	Primary	P4	Can partly read	3	2	1	4	No	3	2	1	1	1					1	2		1	1	1	1	1	1	1	yes	Yes	Yes	Yes	Yes	Yes	Yes	Yes	Yes	Dont Know	2	6			1	5
Endline	18	NI/MEHH066	HH066-1	HH066-3	Yes	Secondary	University	Able to read whole sentence	3	2	1	4	No	3	2	1	1	1					1	2		2	1	1	1	1	1	1	yes	Yes	Yes	Yes	Yes	Yes	Yes	Yes	Yes	Negative	2	0			2	5
Endline	19	NI/ME/HH344	HH344-1	HH344-3	Yes	Primary	P5	Can partly read	3	2	1	4	No	1	1	1	1	1					1	2		3	1	1	1	1	1	1	yes	Yes	Yes	Yes	Yes	Yes	Yes	Yes	Yes	Negative	2				2	5
Endline	20	NI/AB/HH/276	HH276-1	HH276-3	Yes	Primary	S1	Able to read whole sentence	3	2	1	4	Yes	4	2	1	1	1					1	2		3	1	1	1	1	1	1	yes	Yes	Yes	Yes	Yes	Yes	Yes	Yes	Yes	Negative	2				1	3	Yes
Endline	21	NI/MW/HH068	HH068-1	HH068-3	Yes	Primary	P5	Able to read whole sentence	3	2	2		No	2	2	1	1	1					1	2		3	1	1	1	1	1	1	yes	Yes	Yes	Yes	Yes	Yes	Yes	Yes	Yes	Negative	2				1	5
Endline	22	NI/KWHH088	HH088-1	HH088-3	Yes	Primary	P6	Able to read whole sentence	3	2	1	4	No	3	1	1	1	1					1	2		3	1	1	1	1	1	1	yes	Yes	Yes	Yes	Yes	Yes	Yes	Yes	Yes	Negative	2				1	5
Endline	23	NI/AB/HH276	HH276-1	HH276-3	Yes	Primary	P4	Can partly read	3	2	1	4	No	3	2	1	1	1					1	2		3	1	1	1	1	1	1	yes	Yes	Yes	Yes	Yes	Yes	Yes	Yes	Yes	Negative	2				1	5
Endline	24	NI/ME/HH324	HH324-1	HH324-3	Yes	Primary	P4	Cant read at all	3	2	1	4	No	3	1	1	1	1					1	2		3	1	1	1	1	1	1	yes	Yes	Yes	Yes	Yes	Yes	Yes	Yes	Yes	Negative	2				1	5
Endline	25	NI/ME/HH065	HH065-1	HH065-3	Yes	Primary	P3	Cant read at all	3	2	1	4	No	3	1	1	1	1					1	2		3	1	1	1	1	1	1	yes	Yes	Yes	Yes	Yes	Yes	Yes	Yes	Yes	Negative	2				2	5
Endline	26	NI/ME/HH085	HH085-1	HH085-3	Yes	Primary	P3	Cant read at all	3	2	1	1	No	1	2	1	1	1					1	2		2	1	1	1	1	1	1	yes	Yes	Yes	Yes	Yes	Yes	Yes	Yes	Yes	Negative	2				1	5
Endline	27	NI/ME/HH326	HH326-1	HH326-3	Yes	Primary	P4	Can partly read	3	2	2	4	No	3	2	1	1	1					1	2		2	1	1	1	1	1	1	yes	Yes	Yes	Yes	Yes	Yes	Yes	Yes	Yes	Negative	2				1	5
Endline	28	NI/ME/HH042	HH042-1	HH042-3	Yes	Secondary	University	Able to read whole sentence	3	2	1	1	Yes	3	5	1	1	1					1	2		2	1	1	1	1	1	1	yes	Yes	Yes	Yes	Yes	Yes	Yes	Yes	Yes	Dont Know	2				2	5
Endline	29	NI/MW/HH084	HH084-1	HH084-3	Yes	Primary	P7	Able to read whole sentence	3	2	1	4	Yes	1	4	1	1	1					1	2		2	1	1	1	1	1	1	yes	Yes	Yes	Yes	Yes	Yes	Yes	Yes	Yes	Negative	2				1	3	Yes
Endline	30	NI/KW/HH063	HH063-1	HH063-3	Yes	Primary	P5	Can partly read	3	2	1	4	No	3	1	1	1	1					1	2		4	1	1	1	1	1	1	yes	Yes	Yes	Yes	Yes	Yes	Yes	Yes	Yes	Negative	2				1	5
Endline	31	NI/MEHH066	HH066-1	HH066-4	Yes	Primary	P6	Able to read whole sentence	3	2	1	4	No	1	1	1	1	1					1	2		3	1	1	1	1	1	1	yes	Yes	Yes	Yes	Yes	Yes	Yes	Yes	Yes	Negative	2				1	5
Endline	32	NI/ME/HH344	HH344-1	HH344-4	Yes	Primary	P4	Can partly read	3	2	2		No	2	1	1	1	1					1	2		2	1	1	1	1	1	1	yes	Yes	Yes	Yes	Yes	Yes	Yes	Yes	Yes	Negative	2				1	5
Endline	33	NI/AB/HH/276	HH276-1	HH276-4	Yes	Primary	P4	Cant read at all	3	2	1	4	No	3	2	1	1	1					1	2		3	1	1	1	1	1	1	yes	Yes	Yes	Yes	Yes	Yes	Yes	Yes	Yes	Dont Know	2					5
Endline	34	NI/MW/HH068	HH068-1	HH068-4	Yes	Primary	P3	Cant read at all	3	2	2		No	4	5	1	1	1					1	2		3	1	1	1	1	1	1	yes	Yes	Yes	Yes	Yes	Yes	Yes	Yes	Yes	Negative	2				1	5
Endline	35	NI/KWHH088	HH088-1	HH088-4	Yes	Primary	P3	Cant read at all	3	2	1	4	No	4	1	1	1	1					1	2		3	1	1	1	1	1	1	yes	Yes	Yes	Yes	Yes	Yes	Yes	Yes	Yes	Negative	2				1	5
Endline	36	NI/AB/HH276	HH276-1	HH276-4	Yes	Primary	P4	Can partly read	3	2	1	4	No	3	1	1	1	1					1	2		3	1	1	1	1	1	1	yes	Yes	Yes	Yes	Yes	Yes	Yes	Yes	Yes	Dont Know	2	0			1	5
Endline	37	NI/ME/HH324	HH324-1	HH324-4	Yes	Secondary	University	Able to read whole sentence	3	2	1	4	Yes	4	4	1	1	1					1	2		1	1	1	1	1	1	1	yes	Yes	Yes	Yes	Yes	Yes	Yes	Yes	Yes	Negative	2	0			1	4	Yes
Endline	38	NI/ME/HH065	HH065-1	HH065-4	Yes	Primary	P7	Able to read whole sentence	3	2	1	4	No	1	2	1	1	1					1	2		3	1	1	1	1	1	1	yes	Yes	Yes	Yes	Yes	Yes	Yes	Yes	Yes	Negative	2				1	5
Endline	39	NI/ME/HH085	HH085-1	HH085-4	Yes	Primary	P5	Can partly read	3	2	1	4	No	1	1	1	1	1					1	2		3	1	1	1	1	1	1	yes	Yes	Yes	Yes	Yes	No	Yes	Yes	Yes	Negative	2				1	5
Endline	40	NI/ME/HH326	HH326-1	HH326-4	Yes	Primary	P8	Able to read whole sentence	3	2	1	4	No	3	2	1	1	1					1	2		1	1	1	1	1	1	1	yes	Yes	Yes	Yes	Yes	Yes	Yes	Yes	Yes	Negative	2	6			1	5
Endline	41	NI/ME/HH042	HH042-1	HH042-4	Yes	Secondary	S4	Able to read whole sentence	3	2	1	4	No	3	2	1	1	1					1	2		2	1	1	1	1	1	1	yes	Yes	Yes	Yes	Yes	Yes	Yes	Yes	Yes	Dont Know	2	0			2	5
Endline	42	NI/MW/HH084	HH084-1	HH084-4	Yes	Primary	P8	Able to read whole sentence	3	2	1	4	Yes	1	1	1	1	1					1	2		3	1	1	1	1	1	1	yes	Yes	Yes	Yes	Yes	Yes	Yes	Yes	Yes	Negative	2				2	5
Endline	43	NI/KW/HH063	HH063-1	HH063-4	Yes	Primary	P5	Can partly read	3	2	1	4	Yes	4	2	1	1	1					1	2		3	1	1	1	1	1	1	yes	Yes	Yes	Yes	Yes	Yes	Yes	Yes	Yes	Dont Know	2				1	5
Endline	44	NI/ME/HH264	HH264-1	HH264-2	Yes	Secondary	S2	Able to read whole sentence	3	2	2		No	2	2	1	1	1					1	2		3	1	1	1	1	1	1	yes	Yes	Yes	Yes	Yes	Yes	Yes	Yes	Yes	Negative	2				1	5
Endline	45	NI/ME/HH354	HH354-1	HH354-2	Yes	Primary	P3	Cant read at all	3	2	1	4	No	3	1	1	1	1					1	2		3	1	1	1	1	1	1	yes	Yes	Yes	Yes	Yes	Yes	Yes	Yes	Yes	Negative	2				1	5
Endline	46	NI/RC/HH215	HH215-1	HH215-2	Yes	Secondary	S3	Able to read whole sentence	3	2	1	4	No	1	1	1	1	1					1	2		3	1	1	1	1	1	1	yes	Yes	Yes	Yes	Yes	Yes	Yes	Yes	Yes	Dont Know	2				1	5
Endline	47	NI/MW/HH372	HH372-1	HH372-4	Yes	Primary	P7	Can partly read	3	2	1	4	No	3	2	1	1	1					1	2		1	1	1	1	1	1	1	yes	Yes	Yes	Yes	Yes	Yes	Yes	Yes	Yes	Negative	2	6			1	5
Endline	48	NI/ME/HH029	HH029-1	HH029-2	Yes	Secondary	S3	Able to read whole sentence	3	2	1	4	No	3	2	1	1	1					1	2		2	1	1	1	1	1	1	yes	Yes	Yes	Yes	Yes	Yes	Yes	Yes	Yes	Dont Know	2	0			2	5
Endline	49	NI/RC/HH188	HH188-1	HH188-2	Yes	Primary	P4	Can partly read	3	2	1	4	No	1	1	1	1	1					1	2		3	1	1	1	1	1	1	yes	Yes	Yes	Yes	Yes	Yes	Yes	Yes	Yes	Negative	2				2	5
Endline	50	NI/KE/HH107	HH107-1	HH107-4	Yes	Secondary	S4	Able to read whole sentence	3	2	1	4	Yes	4	2	1	1	1					1	2		3	1	1	1	1	1	1	yes	Yes	Yes	Yes	Yes	Yes	Yes	Yes	Yes	Negative	2	0	2020		1	5
Endline	51	NI/RE/HH239	HH269-1	HH239-2	Yes	Primary	P4	Cant read at all	3	2	2		No	2	2	1	1	1					1	2		3	1	1	1	1	1	1	yes	Yes	Yes	Yes	Yes	No	Yes	Yes	Yes	Negative	2				1	5
Endline	52	NI/RE/HH239	HH269-1	HH239-3	Yes	Primary	P4	Cant read at all	3	2	1	4	No	3	1	1	1	1					1	2		3	1	1	1	1	1	1	yes	Yes	Yes	Yes	Yes	Yes	Yes	Yes	Yes	Negative	2				1	5
Endline	53	NI/RE/HH180	HH180-1	HH180-2	Yes	Primary	P4	Can partly read	3	2	1	4	No	3	2	1	1	1					1	2		3	1	1	1	1	1	1	yes	Yes	Yes	Yes	Yes	Yes	Yes	Yes	Yes	Dont Know	2				1	5
Endline	54	NI/ME/HH109	HH109-1	HH109-2	Yes	Primary	P7	Can partly read	3	2	1	4	Yes	3	1	1	1	1					1	2		3	1	1	1	1	1	1	yes	Yes	Yes	Yes	Yes	Yes	Yes	Yes	Yes	Negative	2				1	5
Endline	55	NI/RC/HH178	HH178-1	HH178-2	Yes	Primary	P4	Cant read at all	3	2	1	4	No	3	1	1	1	1					1	2		3	1	1	1	1	1	1	yes	Yes	Yes	Yes	Yes	Yes	Yes	Yes	Yes	Negative	2				2	5
Endline	56	NI/RC/HH178	HH178-1	HH178-2	Yes	Primary	P5	Can partly read	3	2	1	1	No	1	2	1	1	1					1	2		2	1	1	1	1	1	1	yes	Yes	Yes	Yes	Yes	Yes	Yes	Yes	Yes	Negative	2				1	5
Endline	57	NI/RC/HH211	HH211-1	HH211-2	Yes	Primary	P3	Cant read at all	3	2	2	4	No	3	2	1	1	1					1	2		2	1	1	1	1	1	1	yes	Yes	Yes	Yes	Yes	Yes	Yes	Yes	Yes	Negative	2				1	5
Endline	58	NI/RC/HHH165	HH165-1	HH165-2	Yes	Secondary	University	Able to read whole sentence	3	2	1	1	Yes	3	5	1	1	1					1	2		2	1	1	1	1	1	1	yes	Yes	Yes	Yes	Yes	Yes	Yes	Yes	Yes	Dont Know	2				2	5
Endline	59	NI/RC/HH177	HH177-1	HH177-2	Yes	Primary	P7	Can partly read	3	2	1	4	Yes	1	4	1	1	1					1	2		2	1	1	1	1	1	1	yes	Yes	Yes	Yes	Yes	Yes	Yes	Yes	Yes	Negative	2				1	5
Endline	60	NI/RC/HH177	HH177-1	HH177-3	Yes	Primary	P3	Cant read at all	3	2	1	4	No	3	1	1	1	1					1	2		4	1	1	1	1	1	1	yes	Yes	Yes	Yes	Yes	Yes	Yes	Yes	Yes	Negative	2				1	5
Endline	61	NI/ME/HH247	HH247-1	HH247-2	Yes	Primary	P7	Able to read whole sentence	3	2	1	4	No	1	1	1	1	1					1	2		3	1	1	1	1	1	1	yes	Yes	Yes	Yes	Yes	Yes	Yes	Yes	Yes	Negative	2				1	5
Endline	62	NI/ME/HH247	HH247-1	HH247-3	Yes	Primary	P5	Can partly read	3	2	1	4	No	3	2	1	1	1					1	2		1	1	1	1	1	1	1	yes	Yes	Yes	Yes	Yes	Yes	Yes	Yes	Yes	Negative	2	2			1	5
Endline	63	NI/ME/HH248	HH248-1	HH248-2	Yes	Secondary	University	Able to read whole sentence	3	2	1	4	No	3	2	1	1	1					1	2		2	1	1	1	1	1	1	yes	Yes	Yes	Yes	Yes	Yes	Yes	Yes	Yes	Dont Know	2	0			2	5
Endline	64	NI/ME/HH296	HH296-1	HH296-2	Yes	Primary	P4	Can partly read	3	2	1	4	No	1	1	1	1	1					1	2		3	1	1	1	1	1	1	yes	Yes	Yes	Yes	Yes	Yes	Yes	Yes	Yes	Negative	2				2	5
Endline	65	NI/ME/HH376	HH3761	HH376-2	Yes	Primary	P7	Can partly read	3	2	1	4	No	1	1	1	1	1					1	2		3	1	1	1	1	1	1	yes	Yes	Yes	Yes	Yes	Yes	Yes	Yes	Yes	Positive	1	1	2018		1	5
Endline	66	NI/MW/HH213	HH213-1	HH213-2	Yes	Primary	P3	Cant read at all	3	2	2		No	2	1	1	1	1					1	2		2	1	1	1	1	1	1	yes	Yes	Yes	Yes	Yes	Yes	Yes	Yes	Yes	Negative	2				1	5
Endline	67	NI/ME/HH265	HH265-1	HH265-2	Yes	Primary	P7	Able to read whole sentence	3	2	1	4	No	3	2	1	1	1					1	2		3	1	1	1	1	1	1	yes	Yes	Yes	Yes	Yes	Yes	Yes	Yes	Yes	Negative	2					3	Yes
Endline	68	NI/KE/HH381	HH381-1	HH381-5	Yes	Primary	P5	Can partly read	3	2	2		No	4	5	1	1	1					1	2		3	1	1	1	1	1	1	yes	Yes	Yes	Yes	Yes	Yes	Yes	Yes	Yes	Positive	1	0	2020		1	5
Endline	69	NI/RC/HH190	HH190-1	HH190-2	Yes	Secondary	University	Able to read whole sentence	3	2	1	4	No	4	1	1	1	1					1	2		3	1	1	1	1	1	1	yes	Yes	Yes	Yes	Yes	Yes	Yes	Yes	Yes	Dont Know	2				1	5
Endline	70	NI/AB/HH252	HH252-1	HH252-2	Yes	Primary	P4	Can partly read	3	2	1	4	No	3	1	1	1	1					1	2		3	1	1	1	1	1	1	yes	Yes	Yes	Yes	Yes	Yes	Yes	Yes	Yes	Negative	2	0			1	5
Endline	71	NI/RC/HH287	HH287-1	HH287-2	Yes	Primary	P5	Can partly read	3	2	1	4	No	4	4	1	1	1					1	2		1	1	1	1	1	1	1	yes	Yes	Yes	Yes	Yes	Yes	Yes	Yes	Yes	Negative	2	0			1	5
Endline	72	NI/RC/HH186	HH186-1	HH186-2	Yes	Primary	P6	Can partly read	3	2	1	4	No	1	2	1	1	1					1	2		3	1	1	1	1	1	1	yes	Yes	Yes	Yes	Yes	No	Yes	Yes	Yes	Negative	2				1	5
Endline	73	NI/AB/HH189	HH189-1	HH189-2	Yes	Primary	P4	Cant read at all	3	2	1	4	No	1	1	1	1	1					1	2		3	1	1	1	1	1	1	yes	Yes	Yes	Yes	Yes	Yes	Yes	Yes	Yes	Dont Know	2				1	5
Endline	74	NI/AB/HH260	HH260-1	HH260-2	Yes	Primary	P5	Can partly read	3	2	1	4	No	3	2	1	1	1					1	2		1	1	1	1	1	1	1	yes	Yes	Yes	Yes	Yes	Yes	Yes	Yes	Yes	Negative	2	6			1	5
Endline	75	NI/ME/HH263	HH263-1	HH263-2	Yes	Primary	P6	Able to read whole sentence	3	2	1	4	No	3	2	1	1	1					1	2		2	1	1	1	1	1	1	yes	Yes	Yes	Yes	Yes	Yes	Yes	Yes	Yes	Negative	2	0			2	5
Endline	76	NI/MW/HH168	HH168-1	HH168-2	Yes	Primary	P6	Cant read at all	3	2	1	4	Yes	1	1	1	1	1					1	2		3	1	1	1	1	1	1	yes	Yes	Yes	Yes	Yes	Yes	Yes	Yes	Yes	Negative	2				2	5
Endline	77	NI/AB/HH209	HH209-1	HH209-2	Yes	Primary	P3	Cant read at all	3	2	1	4	No	4	2	1	1	1					1	2		3	1	1	1	1	1	1	yes	Yes	Yes	Yes	Yes	Yes	Yes	Yes	Yes	Dont Know	2				1	5
Endline	78	NI/RC/HH187	HH187-1	HH187-2	Yes	Primary	P4	Can partly read	3	2	2		No	2	2	1	1	1					1	2		3	1	1	1	1	1	1	yes	Yes	Yes	Yes	Yes	Yes	Yes	Yes	Yes	Negative					1	5
Endline	79	NI/RC/HH176	HH176-1	HH176-2	Yes	Secondary	S3	Able to read whole sentence	3	2	1	4	No	3	1	1	1	1					1	2		3	1	1	1	1	1	1	yes	Yes	Yes	Yes	Yes	Yes	Yes	Yes	Yes	Negative	2				1	3
Endline	80	NI/MW/HH175	HH175-1	HH175-2	Yes	Primary	P7	Able to read whole sentence	3	2	1	4	No	3	2	1	1	1					1	2		3	1	1	1	1	1	1	yes	Yes	Yes	Yes	Yes	Yes	Yes	Yes	Yes	Dont Know	2				1	5
Endline	81	NI/RC/HH212	HH212-1	HH212-2	Yes	Primary	P3	Cant read at all	3	2	1	4	Yes	3	1	1	1	1					1	2		3	1	1	1	1	1	1	yes	Yes	Yes	Yes	Yes	Yes	Yes	Yes	Yes	Negative	2				1	5
Endline	82	NI/AB/HH208	HH208-1	HH208-2	Yes	Primary	P3	Cant read at all	3	2	1	4	No	3	1	1	1	1					1	2		3	1	1	1	1	1	1	yes	Yes	Yes	Yes	Yes	Yes	Yes	Yes	Yes	Dont Know	2				2	5
Endline	83	NI/MW/HH169	HH169-1	HH169-2	Yes	Primary	S1	Able to read whole sentence	3	2	1	1	No	1	2	1	1	1					1	2		2	1	1	1	1	1	1	yes	Yes	Yes	Yes	Yes	No	Yes	Yes	Yes	Negative	2				1	5
Endline	84	NI/RC/HH167	HH167-1	HH167-2	Yes	Primary	P4	Able to read whole sentence	3	2	2	4	No	3	2	1	1	1					1	2		2	1	1	1	1	1	1	yes	Yes	Yes	Yes	Yes	Yes	Yes	Yes	Yes	Dont Know	2				1	5
Endline	85	NI/ME/HH192	HH192-1	HH192-2	Yes	Secondary	S4	Able to read whole sentence	3	2	1	1	Yes	3	5	1	1	1					1	2		2	1	1	1	1	1	1	yes	Yes	Yes	Yes	Yes	Yes	Yes	Yes	Yes	Negative	2				2	5
Endline	86	NI/AB/HH191	HH191-1	HH191-2	Yes	Primary	P4	Can partly read	3	2	1	4	No	1	4	1	1	1					1	2		2	1	1	1	1	1	1	yes	Yes	Yes	Yes	Yes	Yes	Yes	Yes	Yes	Negative	2				1	5
Endline	87	NI/RC/HH181	HH181-1	HH181-2	Yes	Secondary	University	Able to read whole sentence	3	2	1	4	No	3	1	1	1	1					1	2		4	1	1	1	1	1	1	yes	Yes	Yes	Yes	Yes	Yes	Yes	Yes	Yes	Dont Know	2				1	5
Endline	88	NI/RC/HH216	HH216-1	HH216-2	Yes	Primary	P5	Can partly read	3	2	1	1	No	1	1	1	1	1					1	2		4	2	1	1	1	1	1	yes	Yes	Yes	Yes	Yes	Yes	Yes	Yes	Yes	Negative	2				1	5
Endline	89	NI/MHH238	HH238-1	HH238-2	Yes	Primary	S1	Able to read whole sentence	3	2	1	4	No	1	2	1	1	1					1	2		2	1	1	1	1	1	1	yes	Yes	Yes	Yes	Yes	Yes	Yes	Yes	Yes	Dont Know	2				2	5
Endline	90	NI/ME/HH298	HH298-1	HH298-2	Yes	Primary	P5	Able to read whole sentence	3	2	2		No	3	1	1	1	1					1	2		2	1	1	1	1	1	1	yes	Yes	Yes	Yes	Yes	Yes	Yes	Yes	Yes	Negative	2				1	5
Endline	91	NI/MW/HH332	HH332-1	HH332-2	Yes	Primary	P6	Able to read whole sentence	3	2	2		No	3	2	1	1	1					1	2		2	1	1	1	1	1	1	yes	Yes	Yes	Yes	Yes	Yes	Yes	Yes	Yes	Negative	2				1	5
Endline	92	NI/ME/HH376	HH376-1	HH376-2	Yes	Primary	P4	Can partly read	3	2	2		No	4	5	1	1	1					1	2		2	1	1	1	1	1	1	yes	Yes	Yes	Yes	Yes	Yes	Yes	Yes	Yes	Negative	2				1	5
Endline	93	NI/KE/HH392	HH392-1	HH392-2	Yes	Primary	P4	Cant read at all	3	2	1	4	No	1	1	1	1	1					1	2		3	1	1	1	1	1	1	yes	Yes	Yes	Yes	Yes	Yes	Yes	Yes	Yes	Dont Know	2				1	5
Endline	94	NI/AB/HH395	HH395-1	HH395-2	Yes	Primary	P3	Cant read at all	3	2	2		No	2	1	1	1	1					1	2		2	1	1	1	1	1	1	yes	Yes	Yes	Yes	Yes	Yes	Yes	No	Yes	Negative	2				1	5
Endline	95	NI/ME/HH028	HH028-1	HH028-2	Yes	Primary	P3	Cant read at all	3	2	1	4	No	3	2	1	1	1					1	2		3	1	1	1	1	1	1	yes	Yes	Yes	Yes	Yes	Yes	Yes	Yes	Yes	Dont Know	2					5
Endline	96	NI/AB/HH252	HH252-1	HH252-3	Yes	Primary	P7	Can partly read	3	2	1	4	Yes	1	1	1	1	1					1	2		3	1	1	1	1	1	1	yes	Yes	Yes	Yes	Yes	Yes	Yes	Yes	Yes	Negative	2				2	5
Endline	97	NI/RC/HH287	HH287-1	HH287-3	Yes	Primary	P4	Cant read at all	3	2	1	4	No	4	2	1	1	1					1	2		3	1	1	1	1	1	1	yes	Yes	Yes	Yes	Yes	Yes	Yes	Yes	Yes	Negative	2				1	5
Endline	98	NI/RC/HH186	HH186-1	HH186-3	Yes	Primary	P5	Can partly read	3	2	2		No	2	2	1	1	1					1	2		3	1	1	1	1	1	1	yes	Yes	Yes	Yes	Yes	Yes	Yes	Yes	Yes	Dont Know	2				1	5
Endline	99	NI/AB/HH189	HH189-1	HH189-3	Yes	Primary	P3	Cant read at all	3	2	1	4	No	3	1	1	1	1					1	2		3	1	1	1	1	1	1	yes	Yes	Yes	Yes	Yes	Yes	Yes	Yes	Yes	Negative	2				1	5
Endline	100	NI/AB/HH260	HH260-1	HH260-3	Yes	Secondary	University	Able to read whole sentence	3	2	1	4	No	3	2	1	1	1					1	2		3	1	1	1	1	1	1	yes	Yes	Yes	Yes	Yes	Yes	Yes	Yes	Yes	Dont Know	2				1	5
Endline	101	NI/ME/HH263	HH263-1	HH263-3	Yes	Primary	P7	Can partly read	3	2	1	4	No	3	1	1	1	1					1	2		3	1	1	1	1	1	1	yes	Yes	Yes	Yes	Yes	Yes	Yes	Yes	Yes	Negative	2				1	5
Endline	102	NI/MW/HH168	HH168-1	HH168-3	Yes	Primary	P3	Cant read at all	3	2	1	4	No	3	1	1	1	1					1	2		3	1	1	1	1	1	1	yes	Yes	Yes	Yes	Yes	Yes	Yes	Yes	Yes	Negative	2				2	5
Endline	103	NI/AB/HH209	HH209-1	HH209-3	Yes	Primary	P7	Able to read whole sentence	3	2	1	1	No	1	2	1	1	1					1	2		2	1	1	1	1	1	1	yes	Yes	Yes	Yes	Yes	Yes	Yes	Yes	Yes	Dont Know	2				1	5
Endline	104	NI/RC/HH187	HH187-1	HH187-3	Yes	Primary	P5	Can partly read	3	2	2	4	No	3	2	1	1	1					1	2		2	1	1	1	1	1	1	yes	Yes	Yes	Yes	Yes	Yes	Yes	Yes	Yes	Negative	2				1	5
Endline	105	NI/RC/HH176	HH176-1	HH176-3	Yes	Secondary	University	Able to read whole sentence	3	2	1	1	Yes	3	5	1	1	1					1	2		2	1	1	1	1	1	1	yes	Yes	Yes	Yes	Yes	Yes	Yes	Yes	Yes	Negative	2				2	5
Endline	106	NI/MW/HH175	HH175-1	HH175-3	Yes	Primary	P4	Can partly read	3	2	1	4	No	1	4	1	1	1					1	2		2	1	1	1	1	1	1	yes	Yes	Yes	Yes	Yes	Yes	Yes	Yes	Yes	Negative	2				1	5
Endline	107	NI/RC/HH212	HH212-1	HH212-3	Yes	Primary	P5	Can partly read	3	2	1	4	No	3	1	1	1	1					1	2		4	1	1	1	1	1	1	yes	Yes	Yes	Yes	Yes	Yes	Yes	Yes	Yes	Dont Know	2				1	5
Endline	108	NI/AB/HH208	HH208-1	HH208-3	Yes	Primary	P6	Can partly read	3	2	1	1	Yes	1	1	1	1	1					1	2		4	2	1	1	1	1	1	yes	Yes	Yes	Yes	Yes	Yes	Yes	No	Yes	Negative	2				1	5
Endline	109	NI/MW/HH169	HH169-1	HH169-3	Yes	Primary	P4	Cant read at all	3	2	1	4	No	1	2	1	1	1					1	2		2	1	1	1	1	1	1	yes	Yes	Yes	Yes	Yes	Yes	Yes	Yes	Yes	Negative	2				2	5
Endline	110	NI/RC/HH167	HH167-1	HH167-3	Yes	Primary	P5	Can partly read	3	2	2		No	3	1	1	1	1					1	2		2	1	1	1	1	1	1	yes	Yes	Yes	Yes	Yes	Yes	Yes	Yes	Yes	Negative	2				1	5
Endline	111	NI/ME/HH192	HH192-1	HH192-3	Yes	Primary	P6	Able to read whole sentence	3	2	2		No	3	2	1	1	1					1	2		2	1	1	1	1	1	1	yes	Yes	Yes	Yes	Yes	Yes	Yes	Yes	Yes	Dont Know	2				1	5
Endline	112	NI/AB/HH191	HH191-1	HH191-3	Yes	Primary	P4	Cant read at all	3	2	2		No	4	5	1	1	1					1	2		2	1	1	1	1	1	1	yes	Yes	Yes	Yes	Yes	Yes	Yes	Yes	Yes	Negative	2				1	5
Endline	113	NI/RC/HH181	HH181-1	HH181-3	Yes	Primary	P2	Cant read at all	3	2	1	4	No	1	1	1	1	1					1	2		3	1	1	1	1	1	1	yes	Yes	Yes	Yes	Yes	Yes	Yes	Yes	Yes	Dont Know	2				1	5
Endline	114	NI/RC/HH216	HH216-1	HH216-3	Yes	Primary	P4	Can partly read	3	2	2		No	2	1	1	1	1					1	2		2	1	1	1	1	1	1	yes	Yes	Yes	Yes	Yes	Yes	Yes	Yes	Yes	Negative	2				1	5
Endline	115	NI/MHH238	HH238-1	HH238-3	Yes	Secondary	S3	Able to read whole sentence	3	2	1	4	No	3	2	1	1	1					1	2		3	1	1	1	1	1	1	yes	Yes	Yes	Yes	Yes	Yes	Yes	Yes	Yes	Dont Know	2					5
Endline	116	NI/ME/HH298	HH298-1	HH298-3	Yes	Primary	P7	Able to read whole sentence	3	2	2		No	4	5	1	1	1					1	2		3	1	1	1	1	1	1	yes	Yes	Yes	Yes	Yes	Yes	Yes	Yes	Yes	Negative	2				1	5
Endline	117	NI/MW/HH332	HH332-1	HH332-3	Yes	Primary	P3	Cant read at all	3	2	1	4	No	4	1	1	1	1					1	2		3	1	1	1	1	1	1	yes	Yes	Yes	Yes	Yes	Yes	Yes	Yes	Yes	Negative	2				1	5
Endline	118	NI/ME/HH376	HH376-1	HH376-3	Yes	Primary	P3	Cant read at all	3	2	1	4	No	3	1	1	1	1					1	2		3	1	1	1	1	1	1	yes	Yes	Yes	Yes	Yes	Yes	Yes	Yes	Yes	Dont Know	2	0			1	5
Endline	119	NI/KE/HH392	HH392-1	HH392-3	Yes	Primary	S1	Able to read whole sentence	3	2	1	4	Yes	4	4	1	1	1					1	2		1	1	1	1	1	1	1	yes	Yes	Yes	Yes	Yes	Yes	Yes	Yes	Yes	Negative	2	0			1	5
Endline	120	NI/AB/HH395	HH395-1	HH395-3	Yes	Primary	P4	Able to read whole sentence	3	2	1	4	No	1	2	1	1	1					1	2		3	1	1	1	1	1	1	yes	Yes	Yes	Yes	Yes	Yes	Yes	Yes	Yes	Negative	2				1	5
Endline	121	NI/RC/HH190	HH190-1	HH190-4	Yes	Primary	P6	Able to read whole sentence	3	2	1	1	Yes	1	1	1	1	1					1	2		4	2	1	1	1	1	1	yes	Yes	Yes	Yes	Yes	Yes	Yes	Yes	Yes	Negative	2				1	5
Endline	122	NI/AB/HH252	HH252-1	HH252-4	Yes	Secondary	S4	Able to read whole sentence	3	2	1	4	No	1	2	1	1	1					1	2		2	1	1	1	1	1	1	yes	Yes	Yes	Yes	Yes	Yes	Yes	Yes	Yes	Negative	2				2	5
Endline	123	NI/RC/HH287	HH287-1	HH287-4	Yes	Primary	P5	Able to read whole sentence	3	2	2		No	3	1	1	1	1					1	2		2	1	1	1	1	1	1	yes	Yes	Yes	Yes	Yes	Yes	Yes	Yes	Yes	Dont Know	2				1	5
Endline	124	NI/RC/HH186	HH186-1	HH186-4	Yes	Primary	P5	Can partly read	3	2	2		No	3	2	1	1	1					1	2		2	1	1	1	1	1	1	yes	Yes	No	Yes	Yes	Yes	Yes	Yes	Yes	Negative	2				1	5
Endline	125	NI/AB/HH189	HH189-1	HH189-4	Yes	Secondary	S4	Able to read whole sentence	3	2	2		Yes	4	5	1	1	1					1	2		2	1	1	1	1	1	1	yes	Yes	Yes	Yes	Yes	Yes	Yes	Yes	Yes	Dont Know	2				1	5
Endline	126	NI/AB/HH260	HH260-1	HH260-4	Yes	Primary	P6	Able to read whole sentence	3	2	1	4	Yes	1	1	1	1	1					1	2		3	1	1	1	1	1	1	yes	Yes	Yes	Yes	Yes	Yes	Yes	Yes	Yes	Negative	2				1	5
Endline	127	NI/ME/HH263	HH263-1	HH263-4	Yes	Primary	P7	Able to read whole sentence	3	2	2		No	2	1	1	1	1					1	2		2	1	1	1	1	1	1	yes	Yes	No	Yes	Yes	Yes	Yes	Yes	Yes	Negative	2				1	5
Endline	128	NI/MW/HH168	HH168-1	HH168-4	Yes	Secondary	University	Able to read whole sentence	3	2	1	4	No	3	2	1	1	1					1	2		3	1	1	1	1	1	1	yes	Yes	Yes	Yes	Yes	Yes	Yes	Yes	Yes	Negative	2					5
Endline	129	NI/AB/HH209	HH209-1	HH209-4	Yes	Primary	P5	Able to read whole sentence	3	2	2		Yes	4	5	1	1	1					1	2		3	1	1	1	1	1	1	yes	Yes	Yes	Yes	Yes	Yes	Yes	Yes	Yes	Dont Know	2				1	5
Endline	130	NI/RC/HH187	HH187-1	HH187-4	Yes	Primary	P8	Able to read whole sentence	3	2	1	4	No	4	1	1	1	1					1	2		3	1	1	1	1	1	1	yes	Yes	Yes	Yes	Yes	Yes	Yes	Yes	Yes	Negative	2				1	5
Endline	131	NI/RC/HH176	HH176-1	HH176-4	Yes	Secondary	S4	Able to read whole sentence	3	2	1	4	No	3	1	1	1	1					1	2		3	1	1	1	1	1	1	yes	Yes	Yes	Yes	Yes	Yes	Yes	Yes	Yes	Dont Know	2	0			1	5
Endline	132	NI/MW/HH175	HH175-1	HH175-4	Yes	Primary	P2	Can partly read	3	2	1	4	No	4	4	1	1	1					1	2		1	1	1	1	1	1	1	yes	Yes	Yes	Yes	Yes	Yes	Yes	Yes	Yes	Negative	2	0			1	5
Endline	133	NI/RC/HH212	HH212-1	HH212-4	Yes	Primary	P4	Able to read whole sentence	3	2	1	4	No	1	2	1	1	1					1	2		3	1	1	1	1	1	1	yes	Yes	Yes	Yes	Yes	Yes	Yes	Yes	Yes	Negative	2				1	5
Endline	134	NI/AB/HH208	HH208-1	HH208-4	Yes	Primary	P4	Can partly read	3	2	1	4	No	1	1	1	1	1					1	2		3	1	1	1	1	1	1	yes	Yes	Yes	Yes	Yes	Yes	Yes	Yes	Yes	Negative	2				1	5
Endline	135	NI/MW/HH169	HH169-1	HH169-4	Yes	Primary	P6	Able to read whole sentence	3	2	1	4	No	3	2	1	1	1					1	2		1	1	1	1	1	1	1	yes	Yes	Yes	Yes	Yes	Yes	Yes	Yes	Yes	Dont Know	2	6			1	5
Endline	136	NI/ME/HH041	HH041-1	HH041-2	Yes	Secondary	S2	Able to read whole sentence	3	2	1	4	Yes	1	4	1	1	1					1	2		2	1	1	1	1	1	1	yes	Yes	Yes	Yes	Yes	Yes	Yes	Yes	Yes	Negative	2				1	5
Endline	137	NI/ME/HH115	HH115-1	HH115-2	Yes	Primary	P6	Can partly read	3	2	1	4	No	3	1	1	1	1					1	2		4	1	1	1	1	1	1	yes	Yes	Yes	Yes	Yes	Yes	Yes	Yes	Yes	Negative	2				1	5
Endline	138	NI/ME/HH398	HH398-1	HH398-3	Yes	Primary	S1	Able to read whole sentence	3	2	1	1	Yes	1	1	1	1	1					1	2		4	2	1	1	1	1	1	yes	Yes	Yes	Yes	Yes	Yes	Yes	Yes	Yes	Negative	2				1	5
Endline	139	NI/AB/HH057	HH057-1	HH057-2	Yes	Primary	P8	Able to read whole sentence	3	2	1	4	No	1	2	1	1	1					1	2		2	1	1	1	1	1	1	yes	Yes	Yes	Yes	Yes	Yes	Yes	Yes	Yes	Negative	2				2	5
Endline	140	NI/ME/HH120	HH120-1	HH120-2	Yes	Primary	P5	Can partly read	3	2	2		No	3	1	1	1	1					1	2		2	1	1	1	1	1	1	yes	Yes	Yes	Yes	Yes	Yes	Yes	Yes	Yes	Dont Know	2				1	5
Endline	141	NI/ME/HH118	HH118-1	HH118-2	Yes	Primary	P4	Can partly read	3	2	2		No	3	2	1	1	1					1	2		2	1	1	1	1	1	1	yes	Yes	Yes	Yes	Yes	Yes	Yes	Yes	Yes	Negative	2				1	5
Endline	142	NI/ME/HH097	HH097-1	HH097-2	Yes	Secondary	University	Able to read whole sentence	3	2	2		Yes	4	5	1	1	1					1	2		2	1	1	1	1	1	1	yes	Yes	Yes	Yes	Yes	Yes	Yes	Yes	Yes	Dont Know	2				1	5
Endline	143	NI/ME/HH113	HH113-1	HH113-3	Yes	Primary	P7	Able to read whole sentence	3	2	1	4	Yes	1	1	1	1	1					1	2		3	1	1	1	1	1	1	yes	Yes	Yes	Yes	Yes	Yes	Yes	Yes	Yes	Negative	2				1	5
Endline	144	NI/ME/HH114	HH114-1	HH113-2	Yes	Primary	P5	Can partly read	3	2	2		No	2	1	1	1	1					1	2		2	1	1	1	1	1	1	yes	Yes	Yes	Yes	Yes	Yes	Yes	Yes	Yes	Dont Know	2				1	5
Endline	145	NI/ME/HH116	HH116-1	HH116-2	Yes	Primary	P8	Able to read whole sentence	3	2	1	4	No	3	2	1	1	1					1	2		3	1	1	1	1	1	1	yes	Yes	Yes	Yes	Yes	Yes	Yes	Yes	Yes	Negative	2					5
Endline	146	NI/BI/HH061	HH061-1	HH061-2	Yes	Secondary	S4	Able to read whole sentence	3	2	2		Yes	4	5	1	1	1					1	2		3	1	1	1	1	1	1	yes	Yes	Yes	Yes	Yes	Yes	Yes	Yes	Yes	Dont Know	2				1	5
Endline	147	NI/KE/HH283	HH283-1	HH283-3	Yes	Primary	P6	Able to read whole sentence	3	2	1	4	No	4	1	1	1	1					1	2		3	1	1	1	1	1	1	yes	Yes	Yes	Yes	Yes	Yes	Yes	Yes	Yes	Negative	2				1	5
Endline	148	NI/MW/HH256	HH256-1	HH256-2	Yes	Primary	P6	Can partly read	3	2	1	4	No	3	1	1	1	1					1	2		3	1	1	1	1	1	1	yes	Yes	Yes	Yes	Yes	Yes	Yes	Yes	Yes	Positive	2	0			1	5
Endline	149	NI/AB/HH250	HH250-1	HH250-2	Yes	Secondary	S4	Able to read whole sentence	3	2	1	4	Yes	4	4	1	1	1					1	2		1	1	1	1	1	1	1	yes	Yes	Yes	Yes	Yes	Yes	Yes	Yes	Yes	Positive	1	0			1	5
Endline	150	NI/ME/HH337	HH337-1	HH337-2	Yes	Primary	P6	Able to read whole sentence	3	2	1	4	No	1	2	1	1	1					1	2		3	1	1	1	1	1	1	yes	Yes	Yes	Yes	Yes	Yes	Yes	Yes	Yes	Negative	2				1	5
Endline	151	NI/MW/HH257	HH257-1	HH257-2	Yes	Primary	P7	Able to read whole sentence	3	2	1	4	No	1	1	1	1	1					1	2		3	1	1	1	1	1	1	yes	Yes	Yes	Yes	Yes	Yes	Yes	Yes	Yes	Negative	2				1	5
Endline	152	NI/ME/HH368	HH368-1	HH368-3	Yes	Secondary	University	Able to read whole sentence	3	2	1	4	No	3	2	1	1	1					1	2		1	1	1	1	1	1	1	yes	Yes	Yes	Yes	Yes	Yes	Yes	Yes	Yes	Dont Know	2	6			1	5
Endline	153	NI/ME/HH377	HH377-1	HH377-2	Yes	Primary	P5	Able to read whole sentence	3	2	1	4	No	3	2	1	1	1					1	2		2	1	1	1	1	1	1	yes	Yes	Yes	Yes	Yes	Yes	Yes	Yes	Yes	Negative	2	0			2	5
Endline	154	NI/ME/HH237	HH237-1	HH237-2	Yes	Primary	P8	Able to read whole sentence	3	2	1	4	Yes	1	1	1	1	1					1	2		3	1	1	1	1	1	1	yes	Yes	Yes	Yes	Yes	Yes	Yes	Yes	Yes	Negative	2				2	5
Endline	155	NI/MW/HH050	HH050-1	HH050-2	Yes	Secondary	S4	Able to read whole sentence	3	2	1	4	Yes	4	2	1	1	1					1	2		3	1	1	1	1	1	1	yes	Yes	Yes	Yes	Yes	Yes	Yes	Yes	Yes	Dont Know	2				1	5
Endline	156	NI/ME/HH053	HH053-1	HH053-4	Yes	Primary	P2	Can partly read	3	2	2		No	2	2	1	1	1					1	2		3	1	1	1	1	1	1	yes	Yes	Yes	Yes	Yes	Yes	Yes	Yes	Yes	Negative	2				1	5
Endline	157	NI/ME/HH054	HH054-1	HH054-2	Yes	Primary	P4	Able to read whole sentence	3	2	1	4	No	3	1	1	1	1					1	2		3	1	1	1	1	1	1	yes	Yes	Yes	Yes	Yes	Yes	Yes	Yes	Yes	Negative	2				1	5
Endline	158	NI/ME/HH055	HH055-1	HH055-2	Yes	Primary	P4	Can partly read	3	2	1	4	No	3	2	1	1	1					1	2		3	1	1	1	1	1	1	yes	Yes	Yes	Yes	Yes	Yes	Yes	Yes	Yes	Negative	2				1	5
Endline	159	NI/ME/HH056	HH056-1	HH056-2	Yes	Primary	P6	Able to read whole sentence	3	2	1	4	Yes	3	1	1	1	1					1	2		3	1	1	1	1	1	1	yes	Yes	Yes	Yes	Yes	Yes	Yes	Yes	Yes	Dont Know	2				1	5
Endline	160	NI/ME/HH122	HH122-1	HH122-2	Yes	Primary	P7	Able to read whole sentence	3	2	1	4	No	3	1	1	1	1					1	2		3	1	1	1	1	1	1	yes	Yes	Yes	Yes	Yes	Yes	Yes	Yes	Yes	Negative	2				2	5
Endline	161	NI/ME/HH021	HH021-1	HH021-2	Yes	Primary	P3	Cant read at all	3	2	1	4	No	1	2	1	1	1					1	2		3	1	1	1	1	1	1	yes	Yes	Yes	Yes	Yes	Yes	Yes	Yes	Yes	Negative	2				1	5
Endline	162	NI/BI/HH058	HH058-1	HH058-2	Yes	Primary	P7	Can partly read	3	2	1	4	No	3	2	1	1	1					1	2		3	1	1	1	1	1	1	yes	Yes	Yes	Yes	Yes	Yes	Yes	Yes	Yes	Dont Know	2				1	5
Endline	163	NI/ME/HH026	HH026-1	HH026-2	Yes	Secondary	S3	Able to read whole sentence	3	2	1	4	Yes	3	1	1	1	1					1	2		3	1	1	1	1	1	1	yes	Yes	Yes	Yes	Yes	Yes	Yes	Yes	Yes	Negative	2				1	5
Endline	164	NI/ME/HH060	HH060-1	HH060-2	Yes	Primary	P4	Can partly read	3	2	1	4	No	3	1	1	1	1					1	2		3	1	1	1	1	1	1	yes	Yes	Yes	Yes	Yes	Yes	Yes	Yes	Yes	Negative	2				2	5
Endline	165	NI/ME/HH059	HH059-1	HH059-2	Yes	Primary	P5	Can partly read	3	2	1	1	No	1	2	1	1	1					1	2		2	1	1	1	1	1	1	yes	Yes	Yes	Yes	Yes	Yes	Yes	Yes	Yes	Negative	2				1	5
Endline	166	NI/ME/HH022	HH022-1	HH022-2	Yes	Secondary	S4	Able to read whole sentence	3	2	2	4	No	3	2	1	1	1					1	2		2	1	1	1	1	1	1	yes	Yes	Yes	Yes	Yes	Yes	Yes	Yes	Yes	Dont Know	2				1	5
Endline	167	NI/ME/HH023	HH023-1	HH023-2	Yes	Primary	P4	Cant read at all	3	2	1	1	No	3	5	1	1	1					1	2		2	1	1	1	1	1	1	yes	Yes	Yes	Yes	Yes	Yes	Yes	Yes	Yes	Negative	2				2	5
Endline	168	NI/ME/HH036	HH036-1	HH036-2	Yes	Primary	P4	Cant read at all	3	2	1	4	No	1	4	1	1	1					1	2		2	1	1	1	1	1	1	yes	Yes	Yes	Yes	Yes	Yes	Yes	Yes	Yes	Negative	2				1	5
Endline	169	NI/ME/HH282	HH282-1	HH282-2	Yes	Primary	P4	Can partly read	3	2	1	4	No	3	1	1	1	1					1	2		4	1	1	1	1	1	1	yes	Yes	Yes	Yes	Yes	Yes	Yes	Yes	Yes	Negative	2				1	5
Endline	170	NI/ME/HH051	HH051-1	HH051-2	Yes	Primary	P7	Can partly read	3	2	1	1	Yes	1	1	1	1	1					1	2		4	2	1	1	1	1	1	yes	Yes	Yes	Yes	Yes	Yes	Yes	Yes	Yes	Dont Know	2				1	5
Endline	171	NI/ME/HH281	HH281-1	HH281-2	Yes	Primary	P4	Cant read at all	3	2	1	4	No	1	2	1	1	1					1	2		2	1	1	1	1	1	1	yes	Yes	Yes	Yes	Yes	Yes	Yes	Yes	Yes	Negative	2				2	5
Endline	172	NI/ME/HH284	HH284-1	HH284-3	Yes	Primary	P5	Can partly read	3	2	2		No	3	1	1	1	1					1	2		2	1	1	1	1	1	1	yes	Yes	Yes	Yes	Yes	Yes	Yes	Yes	Yes	Negative	2				1	5
Endline	173	NI/AB/HH300	HH300-1	HH300-2	Yes	Primary	P3	Cant read at all	3	2	2		No	3	2	1	1	1					1	2		2	1	1	1	1	1	1	yes	Yes	Yes	Yes	Yes	Yes	Yes	Yes	Yes	Negative	2				1	5
Endline	174	NI/ME/HH220	HH220-1	HH220-2	Yes	Secondary	University	Able to read whole sentence	3	2	2		No	4	5	1	1	1					1	2		2	1	1	1	1	1	1	yes	Yes	Yes	Yes	Yes	Yes	Yes	Yes	Yes	Positive	1				1	5
Endline	175	NI/ME/HH041	HH041-1	HH041-3	Yes	Secondary	S2	Able to read whole sentence	3	2	2		Yes	4	5	1	1	1					1	2		3	1	1	1	1	1	1	yes	Yes	Yes	Yes	Yes	Yes	Yes	Yes	Yes	Negative	2				1	5
Endline	176	NI/ME/HH115	HH115-1	HH115-3	Yes	Primary	P5	Can partly read	3	2	1	4	No	4	1	1	1	1					1	2		3	1	1	1	1	1	1	yes	Yes	Yes	Yes	Yes	Yes	Yes	No	Yes	Dont Know	2				1	5
Endline	177	NI/ME/HH398	HH398-1	HH398-3	Yes	Primary	S1	Able to read whole sentence	3	2	1	4	No	3	1	1	1	1					1	2		3	1	1	1	1	1	1	yes	Yes	Yes	Yes	Yes	Yes	Yes	Yes	Yes	Negative	2	0			1	5
Endline	178	NI/AB/HH057	HH057-1	HH057-3	Yes	Primary	P8	Able to read whole sentence	3	2	1	4	Yes	4	4	1	1	1					1	2		1	1	1	1	1	1	1	yes	Yes	Yes	Yes	Yes	Yes	Yes	Yes	Yes	Negative	2	0			1	5
Endline	179	NI/ME/HH120	HH120-1	HH120-3	Yes	Primary	P6	Can partly read	3	2	1	4	No	1	2	1	1	1					1	2		3	1	1	1	1	1	1	yes	Yes	Yes	Yes	Yes	Yes	Yes	Yes	Yes	Negative	2				1	5
Endline	180	NI/ME/HH118	HH118-1	HH118-3	Yes	Primary	P4	Can partly read	3	2	1	4	No	1	1	1	1	1					1	2		3	1	1	1	1	1	1	yes	Yes	Yes	Yes	Yes	Yes	Yes	Yes	Yes	Dont Know	2				1	5
Endline	181	NI/ME/HH097	HH097-1	HH097-3	Yes	Secondary	University	Able to read whole sentence	3	2	1	4	No	3	2	1	1	1					1	2		1	1	1	1	1	1	1	yes	Yes	Yes	Yes	Yes	Yes	Yes	Yes	Yes	Negative	2	6			1	5
Endline	182	NI/ME/HH113	HH113-1	HH113-3	Yes	Primary	P7	Able to read whole sentence	3	2	1	4	No	3	2	1	1	1					1	2		2	1	1	1	1	1	1	yes	Yes	Yes	Yes	Yes	Yes	Yes	Yes	Yes	Negative	2	0			2	5
Endline	183	NI/ME/HH114	HH114-1	HH114-3	Yes	Primary	P5	Can partly read	3	2	1	4	Yes	1	1	1	1	1					1	2		3	1	1	1	1	1	1	yes	Yes	Yes	Yes	Yes	Yes	Yes	Yes	Yes	Dont Know	2				2	5
Endline	184	NI/ME/HH116	HH116-1	HH116-3	Yes	Primary	P8	Able to read whole sentence	3	2	1	4	Yes	4	2	1	1	1					1	2		3	1	1	1	1	1	1	yes	Yes	Yes	Yes	Yes	Yes	Yes	Yes	Yes	Negative	2				1	5
Endline	185	NI/BI/HH061	HH061-1	HH061-3	Yes	Secondary	S4	Able to read whole sentence	3	2	2		No	2	2	1	1	1					1	2		3	1	1	1	1	1	1	yes	Yes	Yes	Yes	Yes	Yes	Yes	Yes	Yes	Negative	2				1	5
Endline	186	NI/KE/HH283	HH283-1	HH283-3	Yes	Primary	P5	Able to read whole sentence	3	2	1	4	No	3	1	1	1	1					1	2		3	1	1	1	1	1	1	yes	Yes	Yes	Yes	Yes	Yes	Yes	Yes	Yes	Dont Know	2				1	5
Endline	187	NI/MW/HH256	HH256-1	HH256-3	Yes	Primary	P5	Can partly read	3	2	1	4	No	3	2	1	1	1					1	2		3	1	1	1	1	1	1	yes	Yes	Yes	Yes	Yes	Yes	Yes	Yes	Yes	Positive	1	0	2019		1	5
Endline	188	NI/AB/HH250	HH250-1	HH250-3	Yes	Secondary	S4	Able to read whole sentence	3	2	1	4	Yes	3	1	1	1	1					1	2		3	1	1	1	1	1	1	yes	Yes	Yes	Yes	Yes	Yes	Yes	Yes	Yes	Negative	2				1	5
Endline	189	NI/ME/HH337	HH337-1	HH337-3	Yes	Primary	P.5	Able to read whole sentence	3	2	1	4	No	3	1	1	1	1					1	2		3	1	1	1	1	1	1	yes	Yes	Yes	Yes	Yes	Yes	Yes	Yes	Yes	Negative	2				2	5
Endline	190	NI/AB/HH300	HH300-1	HH300-4	Yes	Primary	P.2	Cant read at all	3	2	1	4	No	3	2	1	1	1					1	2		3	1	1	1	1	1	1	yes	Yes	Yes	Yes	Yes	Yes	Yes	Yes	Yes	Negative	2				1	5
Endline	191	NI/ME/HH220	HH220-1	HH220-4	Yes	Primary	P3	Cant read at all	3	2	1	4	Yes	3	1	1	1	1					1	2		3	1	1	1	1	1	1	yes	Yes	Yes	Yes	Yes	Yes	Yes	Yes	Yes	Dont Know	2				1	5
Endline	192	NI/ME/HH041	HH041-1	HH041-4	Yes	Primary	P8	Able to read whole sentence	3	2	1	4	No	3	1	1	1	1					1	2		3	1	1	1	1	1	1	yes	Yes	Yes	Yes	Yes	Yes	Yes	Yes	Yes	Negative	2				2	5
Endline	193	NI/ME/HH115	HH115-1	HH115-4	Yes	Primary	P4	Able to read whole sentence	3	2	1	1	No	1	2	1	1	1					1	2		2	1	1	1	1	1	1	yes	Yes	Yes	Yes	Yes	Yes	Yes	Yes	Yes	Dont Know	2				1	5
Endline	194	NI/ME/HH398	HH398-1	HH398-4	Yes	Secondary	S4	Able to read whole sentence	3	2	2	4	No	3	2	1	1	1					1	2		2	1	1	1	1	1	1	yes	Yes	Yes	Yes	Yes	Yes	Yes	No	Yes	Negative	2				1	5
Endline	195	NI/AB/HH057	HH057-1	HH057-4	Yes	Primary	P4	Can partly read	3	2	1	1	No	3	5	1	1	1					1	2		2	1	1	1	1	1	1	yes	Yes	Yes	Yes	Yes	Yes	Yes	Yes	Yes	Negative	2				2	5
Endline	196	NI/ME/HH120	HH120-1	HH120-4	Yes	Secondary	S4	Able to read whole sentence	3	2	1	4	No	3	1	1	1	1					1	2		3	1	1	1	1	1	1	yes	Yes	Yes	Yes	Yes	Yes	Yes	Yes	Yes	Negative	2				2	5
Endline	197	NI/ME/HH118	HH118-1	HH118-4	Yes	Primary	P4	Can partly read	3	2	1	1	No	1	2	1	1	1					1	2		2	1	1	1	1	1	1	yes	Yes	Yes	Yes	Yes	Yes	Yes	Yes	Yes	Dont Know	2				1	5
Endline	198	NI/ME/HH097	HH097-1	HH097-4	Yes	Primary	P.8	Able to read whole sentence	3	2	2	4	No	3	2	1	1	1					1	2		2	1	1	1	1	1	1	yes	Yes	Yes	Yes	Yes	Yes	Yes	No	Yes	Negative	2				1	5
Endline	199	NI/ME/HH113	HH113-1	HH113-4	Yes	Primary	P5	Able to read whole sentence	3	2	1	1	No	3	5	1	1	1					1	2		2	1	1	1	1	1	1	yes	Yes	Yes	Yes	Yes	Yes	Yes	Yes	Yes	Negative	2				2	5
Endline	200	NI/AB/HH129	HH129-1	HH129-2	Yes	Primary	P4	Can partly read	3	2	2	4	No	3	2	1	1	1					1	2		2	1	1	1	1	1	1	yes	Yes	Yes	Yes	Yes	Yes	Yes	No	Yes	Dont Know	2				1	5
Endline	201	NI/AB/HH130	HH130-1	HH130-2	Yes	Secondary	S.2	Able to read whole sentence	3	2	1	1	Yes	3	5	1	1	1					1	2		2	1	1	1	1	1	1	yes	Yes	Yes	Yes	Yes	Yes	Yes	Yes	Yes	Negative					2	5
Endline	202	NI/AB/HH132	HH132-1	HH132-2	Yes	Primary	P7	Able to read whole sentence	3	2	1	4	Yes	1	4	1	1	1					1	2		2	1	1	1	1	1	1	yes	Yes	Yes	Yes	Yes	Yes	Yes	Yes	Yes	Negative	2				1	5
Endline	203	NI/AB/HH133	HH133-1	HH133-2	Yes	Primary	P3	Cant read at all	3	2	1	4	No	3	1	1	1	1					1	2		4	1	1	1	1	1	1	yes	Yes	Yes	Yes	Yes	Yes	Yes	No	Yes	Dont Know	2				1	5
Endline	204	NI/AB/HH134	HH134-1	HH134-2	Yes	Primary	P3	Cant read at all	3	2	1	1	No	1	1	1	1	1					1	2		4	2	1	1	1	1	1	yes	Yes	Yes	Yes	Yes	Yes	Yes	Yes	Yes	Negative	2				1	5
Endline	205	NI/AB/HH139	HH139-1	HH139-2	Yes	Primary	P.8	Able to read whole sentence	3	2	1	4	No	1	2	1	1	1					1	2		2	1	1	1	1	1	1	yes	Yes	Yes	Yes	Yes	Yes	Yes	Yes	Yes	Dont Know	2				2	5
Endline	206	NI/AB/HH140	HH140-1	HH140-2	Yes	Primary	P4	Able to read whole sentence	3	2	2		No	3	1	1	1	1					1	2		2	1	1	1	1	1	1	yes	Yes	Yes	Yes	Yes	Yes	Yes	Yes	Yes	Negative	2				1	5
Endline	207	NI/AB/HH141	HH141-1	HH141-2	Yes	Secondary	S3	Able to read whole sentence	3	2	2		No	3	2	1	1	1					1	2		2	1	1	1	1	1	1	yes	Yes	Yes	Yes	Yes	Yes	Yes	Yes	Yes	Dont Know	2				1	5
Endline	208	NI/ME/HH136	HH136-1	HH136-2	Yes	Primary	P4	Can partly read	3	2	2		No	4	5	1	1	1					1	2		2	1	1	1	1	1	1	yes	Yes	Yes	Yes	Yes	Yes	Yes	Yes	Yes	Negative	2				1	5
Endline	209	NI/ME/HH153	HH153-1	HH153-3	Yes	Secondary	S.4	Able to read whole sentence	3	2	1	4	Yes	1	1	1	1	1					1	2		3	1	1	1	1	1	1	yes	Yes	Yes	Yes	Yes	Yes	Yes	Yes	Yes	Dont Know	2				1	3	Yes
Endline	210	NI/AB/HH127	HH127-1	HH127-2	Yes	Primary	P5	Can partly read	3	2	2		No	2	1	1	1	1					1	2		2	1	1	1	1	1	1	yes	Yes	Yes	Yes	Yes	Yes	Yes	Yes	Yes	Negative	2				1	5
Endline	211	NI/ME/HH123	HH123-1	HH123-2	Yes	Primary	S1	Able to read whole sentence	3	2	1	4	No	3	2	1	1	1					1	2		3	1	1	1	1	1	1	yes	Yes	Yes	Yes	Yes	Yes	Yes	Yes	Yes	Negative	2					5
Endline	212	NI/AB/HH310	HH310-1	HH310-2	Yes	Primary	P5	Able to read whole sentence	3	2	2		No	4	5	1	1	1					1	2		3	1	1	1	1	1	1	yes	Yes	Yes	Yes	Yes	Yes	Yes	Yes	Yes	Dont Know	2				1	5
Endline	213	NI/RC/HH311	HH311-1	HH311-3	Yes	Primary	P6	Able to read whole sentence	3	2	1	4	No	4	1	1	1	1					1	2		3	1	1	1	1	1	1	yes	Yes	Yes	Yes	Yes	Yes	Yes	Yes	Yes	Negative	2				1	5
Endline	214	NI/ME/HH313	HH313-1	HH313-2	Yes	Primary	P4	Can partly read	3	2	1	4	No	3	1	1	1	1					1	2		3	1	1	1	1	1	1	yes	Yes	Yes	Yes	Yes	Yes	Yes	Yes	Yes	Negative	2	0			1	5
Endline	215	NI/ME/HH390	HH390-1	HH390-2	Yes	Primary	P4	Cant read at all	3	2	1	4	No	4	4	1	1	1					1	2		1	1	1	1	1	1	1	yes	Yes	Yes	Yes	Yes	Yes	Yes	Yes	Yes	Dont Know	2	0			1	5
Endline	216	NI/AB/HH132	HH132-1	HH132-4	Yes	Primary	P4	Can partly read	3	2	1	4	No	3	1	1	1	1					1	2		3	1	1	1	1	1	1	yes	Yes	Yes	Yes	Yes	Yes	Yes	Yes	Yes	Negative	2	0			1	5
Endline	217	NI/AB/HH133	HH133-1	HH133-4	Yes	Primary	P6	Can partly read	3	2	1	4	Yes	4	4	1	1	1					1	2		1	1	1	1	1	1	1	yes	Yes	Yes	Yes	Yes	Yes	Yes	Yes	Yes	Negative	2	0			1	5
Endline	218	NI/AB/HH134	HH134-1	HH134-4	Yes	Primary	P4	Cant read at all	3	2	1	4	No	1	2	1	1	1					1	2		3	1	1	1	1	1	1	yes	Yes	Yes	Yes	Yes	Yes	Yes	Yes	Yes	Dont Know	2				1	5
Endline	219	NI/AB/HH139	HH139-1	HH139-4	Yes	Primary	P5	Can partly read	3	2	1	4	No	1	1	1	1	1					1	2		3	1	1	1	1	1	1	yes	Yes	Yes	Yes	Yes	Yes	Yes	Yes	Yes	Negative	2				1	3	Yes
Endline	220	NI/AB/HH140	HH140-1	HH140-4	Yes	Primary	P5	Able to read whole sentence	3	2	1	4	No	3	2	1	1	1					1	2		1	1	1	1	1	1	1	yes	Yes	Yes	Yes	Yes	Yes	Yes	Yes	Yes	Dont Know	2	6			1	5
Endline	221	NI/AB/HH141	HH141-1	HH141-4	Yes	Primary	P5	Cant read at all	3	2	1	4	No	3	2	1	1	1					1	2		2	1	1	1	1	1	1	yes	Yes	Yes	Yes	Yes	Yes	Yes	Yes	Yes	Negative	2	0			2	5
Endline	222	NI/ME/HH136	HH136-1	HH136-4	Yes	Secondary	P3	Cant read at all	3	2	1	4	No	1	1	1	1	1					1	2		3	1	1	1	1	1	1	yes	Yes	Yes	Yes	Yes	Yes	Yes	Yes	Yes	Negative	2				2	5
Endline	223	NI/ME/HH153	HH153-1	HH153-4	Yes	Primary	P3	Can partly read	3	2	1	4	No	4	2	1	1	1					1	2		3	1	1	1	1	1	1	yes	Yes	Yes	Yes	Yes	Yes	Yes	Yes	Yes	Dont Know	2				1	5
Endline	224	NI/AB/HH127	HH127-1	HH127-4	Yes	Secondary	S2	Able to read whole sentence	3	2	2		No	2	2	1	1	1					1	2		3	1	1	1	1	1	1	yes	Yes	Yes	Yes	Yes	Yes	Yes	Yes	Yes	Negative	2				1	5
Endline	225	NI/ME/HH123	HH123-1	HH123-4	Yes	Primary	P7	Able to read whole sentence	3	2	1	4	No	3	1	1	1	1					1	2		3	1	1	1	1	1	1	yes	Yes	Yes	Yes	Yes	Yes	Yes	Yes	Yes	Negative	2				1	5
Endline	226	NI/AB/HH070	HH070-1	HH070-1	Yes	Secondary	S4	Able to read whole sentence	3	2	1	4	Yes	1	1	1	1	1					1	2		3	1	1	1	1	1	1	yes	Yes	Yes	Yes	Yes	Yes	Yes	Yes	Yes	Negative	2				1	5
Endline	227	NI/MW/HH259	HH259-1	HH259-1	Yes	Primary	P6	Able to read whole sentence	3	2	2		No	2	1	1	1	1					1	2		2	1	1	1	1	1	1	yes	Yes	Yes	Yes	Yes	Yes	Yes	Yes	Yes	Dont Know	2				1	5
Endline	228	NI/RE/HH393	HH393-1	HH393-1	Yes	Primary	P7	Able to read whole sentence	3	2	1	4	No	3	2	1	1	1					1	2		3	1	1	1	1	1	1	yes	Yes	Yes	Yes	Yes	Yes	Yes	Yes	Yes	Negative	2					5
Endline	229	NI/AB/HH309	HH309-1	HH309-1	Yes	Secondary	S.4	Able to read whole sentence	3	2	2		Yes	4	5	1	1	1					1	2		3	1	1	1	1	1	1	yes	Yes	Yes	Yes	Yes	Yes	Yes	Yes	Yes	Dont Know	2				1	5
Endline	230	NI/RC/HH311	HH311-1	HH311-1	Yes	Primary	P5	Able to read whole sentence	3	2	1	4	No	4	1	1	1	1					1	2		3	1	1	1	1	1	1	yes	Yes	Yes	Yes	Yes	Yes	Yes	Yes	Yes	Negative	2				1	5
Endline	231	NI/AB/HH143	HH143-1	HH143-1	Yes	Primary	P8	Able to read whole sentence	3	2	1	4	No	3	1	1	1	1					1	2		3	1	1	1	1	1	1	yes	Yes	Yes	Yes	Yes	Yes	Yes	Yes	Yes	Dont Know	2	0			1	5
Endline	232	NI/AB/HH124	HH124-1	HH124-1	Yes	Secondary	S4	Able to read whole sentence	3	2	1	4	Yes	4	4	1	1	1					1	2		1	1	1	1	1	1	1	yes	Yes	Yes	Yes	Yes	Yes	Yes	Yes	Yes	Negative	2	0			1	5
Endline	233	NI/AB/HH134	HH134-1	HH134-1	Yes	Primary	P2	Can partly read	3	2	1	4	No	1	2	1	1	1					1	2		3	1	1	1	1	1	1	yes	Yes	Yes	Yes	Yes	Yes	Yes	Yes	Yes	Negative	2				1	5
Endline	234	NI/AB/HH146	HH146-1	HH146-1	Yes	Primary	P4	Able to read whole sentence	3	2	1	4	No	1	1	1	1	1					1	2		3	1	1	1	1	1	1	yes	Yes	Yes	Yes	Yes	Yes	Yes	Yes	Yes	Dont Know	2				1	5
Endline	235	NI/AB/HH146-1	HH146-1	HH146-1	Yes	Primary	P4	Can partly read	3	2	1	4	No	3	2	1	1	1					1	2		1	1	1	1	1	1	1	yes	Yes	Yes	Yes	Yes	Yes	Yes	Yes	Yes	Negative	2	6			1	5
Endline	236	NI/AB/HH145	HH145-1	HH145-1	Yes	Primary	P5	Able to read whole sentence	3	2	1	4	No	3	2	1	1	1					1	2		2	1	1	1	1	1	1	yes	Yes	Yes	Yes	Yes	Yes	Yes	Yes	Yes	Negative	2	0			2	5
Endline	237	NI/AB/HH149	HH-149-1	HH-149-1	Yes	Primary	P6	Able to read whole sentence	3	2	1	4	Yes	1	1	1	1	1					1	2		3	1	1	1	1	1	1	yes	Yes	Yes	Yes	Yes	Yes	Yes	Yes	Yes	Dont Know	2				2	5
Endline	238	NI/AB/HH150	HH150-1	HH150-1	Yes	Secondary	S2	Able to read whole sentence	3	2	1	4	Yes	4	2	1	1	1					1	2		3	1	1	1	1	1	1	yes	Yes	Yes	Yes	Yes	Yes	Yes	Yes	Yes	Negative	2				1	5
Endline	239	NI/AB/HH151	HH151-1	HH151-1	Yes	Primary	P3	Cant read at all	3	2	2		No	2	2	1	1	1					1	2		3	1	1	1	1	1	1	yes	Yes	Yes	Yes	Yes	Yes	Yes	Yes	Yes	Negative	2				1	5
Endline	240	NI/ME/HH316	HH316-1	HH316-1	Yes	Secondary	S3	Able to read whole sentence	3	2	1	4	No	3	1	1	1	1					1	2		3	1	1	1	1	1	1	yes	Yes	Yes	Yes	Yes	Yes	Yes	Yes	Yes	Negative	2				1	5
Endline	241	NI/AB/HH157	HH157-1	HH157-1	Yes	Primary	P7	Can partly read	3	2	1	4	No	1	1	1	1	1					1	2		3	1	1	1	1	1	1	yes	Yes	Yes	Yes	Yes	Yes	Yes	Yes	Yes	Dont Know	2				1	4	Yes
Endline	242	NI/ME/HH400	HH400-1	HH400-1	Yes	Secondary	S3	Able to read whole sentence	3	2	1	4	No	3	2	1	1	1					1	2		1	1	1	1	1	1	1	yes	Yes	Yes	Yes	Yes	Yes	Yes	Yes	Yes	Negative	2	6			1	5
Endline	243	NI/ME/HH499	HH499-1	HH499-1	Yes	Primary	P4	Can partly read	3	2	1	4	No	3	2	1	1	1					1	2		2	1	1	1	1	1	1	yes	Yes	Yes	Yes	Yes	Yes	Yes	Yes	Yes	Negative	2	0			2	5
Endline	244	NI/ME/HH302	HH302-1	HH302-1	Yes	Primary	P4	Can partly read	3	2	1	4	No	1	1	1	1	1					1	2		3	1	1	1	1	1	1	yes	Yes	Yes	Yes	Yes	Yes	Yes	Yes	Yes	Negative	2				2	5
Endline	245	NI/ME/HH283	HH283-1	HH283-3	Yes	Primary	P5	Can partly read	3	2	1	4	Yes	4	2	1	1	1					1	2		3	1	1	1	1	1	1	yes	Yes	Yes	Yes	Yes	Yes	Yes	Yes	Yes	Negative	2				1	5
Endline	246	NI/ME/HH285	HH285-1	HH285-2	Yes	Primary	P6	Can partly read	3	2	2		No	2	2	1	1	1					1	2		3	1	1	1	1	1	1	yes	Yes	Yes	Yes	Yes	Yes	Yes	Yes	Yes	Dont Know	2				1	5
Endline	247	NI/ME/HH285	HH285-1	HH285-3	Yes	Primary	P4	Cant read at all	3	2	1	4	No	3	1	1	1	1					1	2		3	1	1	1	1	1	1	yes	Yes	Yes	Yes	Yes	Yes	Yes	Yes	Yes	Negative	2				1	5
Endline	248	NI/ME/HH292	HH292-1	HH292-2	Yes	Primary	P5	Can partly read	3	2	1	4	No	3	2	1	1	1					1	2		3	1	1	1	1	1	1	yes	Yes	Yes	Yes	Yes	Yes	Yes	Yes	Yes	Negative	2				1	5
Endline	249	NI/ME/HH082	HH082-1	HH082-2	Yes	Primary	P5	Able to read whole sentence	3	2	1	4	No	3	1	1	1	1					1	2		3	1	1	1	1	1	1	yes	Yes	Yes	Yes	Yes	Yes	Yes	Yes	Yes	Negative	2				1	5
Endline	250	NI/ME/HH271	HH271-1	HH271-2	No			Cant read at all	3	2	1	4	No	3	1	1	1	1					1	2		3	1	1	1	1	1	1	yes	Yes	Yes	Yes	Yes	Yes	Yes	Yes	Yes	Dont Know	2				2	5
Endline	251	NI/ME/HH271	HH271-1	HH271-4	No			Cant read at all	3	2	1	1	No	1	2	1	1	1					1	2		2	1	1	1	1	1	1	yes	Yes	Yes	Yes	Yes	Yes	Yes	Yes	Yes	Negative	2				1	5
Endline	252	NI/ME/HH071	HH071-1	HH071-2	Yes	Primary	P5	Can partly read	3	2	2	4	No	3	2	1	1	1					1	2		2	1	1	1	1	1	1	yes	Yes	Yes	Yes	Yes	Yes	Yes	Yes	Yes	Negative	2				1	4	Yes
Endline	253	NI/ME/HH274	HH274-1	HH274-2	Yes	Primary	P4	Cant read at all	3	2	1	1	No	3	5	1	1	1					1	2		2	1	1	1	1	1	1	yes	Yes	Yes	Yes	Yes	Yes	Yes	Yes	Yes	Negative	2				2	5
Endline	254	NI/MW/HH371	HH371-1	HH371-2	Yes	Primary	P5	Can partly read	3	2	1	4	Yes	1	4	1	1	1					1	2		2	1	1	1	1	1	1	yes	Yes	Yes	Yes	Yes	Yes	Yes	Yes	Yes	Dont Know	2				1	5
Endline	255	NI/ME/HH166	HH166-1	HH166-3	Yes	Primary	P6	Able to read whole sentence	3	2	1	4	No	3	1	1	1	1					1	2		4	1	1	1	1	1	1	yes	Yes	Yes	Yes	Yes	Yes	Yes	Yes	Yes	Negative	2				1	5
Endline	256	NI/ME/HH032	HH032-1	HH032-2	Yes	Primary	P4	Cant read at all	3	2	1	4	No	1	1	1	1	1					1	2		3	1	1	1	1	1	1	yes	Yes	Yes	Yes	Yes	Yes	Yes	Yes	Yes	Negative	2				1	5
Endline	257	NI/KE/HH080	HH080-1	HH080-2	Yes	Primary	P2	Cant read at all	3	2	2		No	2	1	1	1	1					1	2		2	1	1	1	1	1	1	yes	Yes	Yes	Yes	Yes	Yes	Yes	No	Yes	Negative	2				1	5
Endline	258	NI/ME/HH172	HH172-1	HH172-2	Yes	Primary	P4	Can partly read	3	2	1	4	No	3	2	1	1	1					1	2		3	1	1	1	1	1	1	yes	Yes	Yes	Yes	Yes	Yes	Yes	Yes	Yes	Dont Know	2					5
Endline	259	NI/MW/HH078	HH078-1	HH078-3	Yes	Secondary	S2	Able to read whole sentence	3	2	2		Yes	4	5	1	1	1					1	2		3	1	1	1	1	1	1	yes	Yes	Yes	Yes	Yes	Yes	Yes	Yes	Yes	Negative	2				1	5
Endline	260	NI/ME/HH079	HH079-1	HH079-2	Yes	Primary	P7	Able to read whole sentence	3	2	1	4	No	4	1	1	1	1					1	2		3	1	1	1	1	1	1	yes	Yes	Yes	Yes	Yes	Yes	Yes	Yes	Yes	Negative	2				1	5
Endline	261	NI/ME/HH171	HH171-1	HH171-2	Yes	Primary	P3	Cant read at all	3	2	1	4	No	3	1	1	1	1					1	2		3	1	1	1	1	1	1	yes	Yes	Yes	Yes	Yes	Yes	Yes	Yes	Yes	Negative	2	0			1	5
Endline	262	NI/ME/HH279	HH279-1	HH279-1	Yes	Primary	P3	Cant read at all	3	2	1	4	Yes	4	4	1	1	1					1	2		1	1	1	1	1	1	1	yes	Yes	Yes	Yes	Yes	Yes	Yes	Yes	Yes	Dont Know	2	0			1	5
Endline	263	NI/ME/HH348	HH348-1	HH348-2	Yes	Primary	P8	Able to read whole sentence	3	2	1	4	No	1	2	1	1	1					1	2		3	1	1	1	1	1	1	yes	Yes	Yes	Yes	Yes	Yes	Yes	Yes	Yes	Negative	2				1	5
Endline	264	NI/ME/HH207	HH207-1	HH207-3	Yes	Primary	P4	Able to read whole sentence	3	2	1	4	No	1	1	1	1	1					1	2		3	1	1	1	1	1	1	yes	Yes	Yes	Yes	Yes	Yes	Yes	Yes	Yes	Negative	2				1	5
Endline	265	NI/MW/HH293	HH293-1	HH293-3	Yes	Secondary	S4	Able to read whole sentence	3	2	1	4	No	3	2	1	1	1					1	2		1	1	1	1	1	1	1	yes	Yes	Yes	Yes	Yes	Yes	Yes	Yes	Yes	Negative	2	6			1	4	Yes
Endline	266	NI/ME/HH272	HH272-1	HH272-2	Yes	Primary	P4	Can partly read	3	2	1	4	No	3	2	1	1	1					1	2		2	1	1	1	1	1	1	yes	Yes	Yes	Yes	Yes	Yes	Yes	Yes	Yes	Negative	2	0			2	5
Endline	267	NI/ME/HH269	HH269-1	HH269-3	Yes	Secondary	S4	Able to read whole sentence	3	2	1	4	Yes	1	1	1	1	1					1	2		3	1	1	1	1	1	1	yes	Yes	Yes	Yes	Yes	Yes	Yes	Yes	Yes	Dont Know	2				2	5
Endline	268	NI/ME/HH267	HH267-1	HH267-2	Yes	Primary	P5	Can partly read	3	2	1	4	No	4	2	1	1	1					1	2		3	1	1	1	1	1	1	yes	Yes	Yes	Yes	Yes	Yes	Yes	Yes	Yes	Negative	2				1	5
Endline	269	NI/KW/HH336	HH336-1	HH336-2	Yes	Primary	P8	Able to read whole sentence	3	2	2		No	2	2	1	1	1					1	2		3	1	1	1	1	1	1	yes	Yes	Yes	Yes	Yes	Yes	Yes	Yes	Yes	Negative	2				1	5
Endline	270	NI/ME/HH039	HH039-1	HH039-2	Yes	Primary	P5	Able to read whole sentence	3	2	1	4	No	3	1	1	1	1					1	2		3	1	1	1	1	1	1	yes	Yes	Yes	Yes	Yes	Yes	Yes	Yes	Yes	Negative	2				1	5
Endline	271	NI/ME/HH101	HH101-1	HH101-2	Yes	Primary	P6	Able to read whole sentence	3	2	1	4	No	3	2	1	1	1					1	2		3	1	1	1	1	1	1	yes	Yes	Yes	Yes	Yes	Yes	Yes	Yes	Yes	Dont Know	2				1	5
Endline	272	NI/ME/HH374	HH374-1	HH374-2	Yes	Primary	P4	Can partly read	3	2	1	4	No	3	1	1	1	1					1	2		3	1	1	1	1	1	1	yes	Yes	Yes	Yes	Yes	Yes	Yes	Yes	Yes	Negative	2				1	5
Endline	273	NI/MW/HH174	HH174-1	HH174-1	Yes	Primary	P4	Cant read at all	3	2	1	4	No	3	1	1	1	1					1	2		3	1	1	1	1	1	1	yes	Yes	Yes	Yes	Yes	Yes	Yes	Yes	Yes	Negative	2				2	5
Endline	274	NI/ME/HH170	HH170-1	HH170-2	Yes	Primary	P3	Cant read at all	3	2	1	1	No	1	2	1	1	1					1	2		2	1	1	1	1	1	1	yes	Yes	Yes	Yes	Yes	Yes	Yes	Yes	Yes	Dont Know	2				1	5
Endline	275	NI/ME/HH217	HH217-1	HH217-2	Yes	Primary	P3	Cant read at all	3	2	2	4	No	3	2	1	1	1					1	2		2	1	1	1	1	1	1	yes	Yes	Yes	Yes	Yes	Yes	Yes	Yes	Yes	Negative	2				1	5
Endline	276	NI/ME/HH172	HH072-1	HH172-2	Yes	Primary	P4	Can partly read	3	2	1	1	Yes	3	5	1	1	1					1	2		2	1	1	1	1	1	1	yes	Yes	Yes	Yes	Yes	Yes	Yes	Yes	Yes	Negative	2				2	5
Endline	277	NI/ME/HH255	HH255-1	HH255-3	Yes	Secondary	University	Able to read whole sentence	3	2	1	4	Yes	1	4	1	1	1					1	2		2	1	1	1	1	1	1	yes	Yes	Yes	Yes	Yes	Yes	Yes	Yes	Yes	Dont Know	2				1	5
Endline	278	NI/ME/HH249	HH249-1	HH249-2	Yes	Primary	P7	Able to read whole sentence	3	2	1	4	No	3	1	1	1	1					1	2		4	1	1	1	1	1	1	yes	Yes	Yes	Yes	Yes	Yes	Yes	Yes	Yes	Dont Know	2				1	5
Endline	279	NI/ME/HH204	HH204-1	HH204-2	Yes	Primary	P5	Can partly read	3	2	1	1	Yes	1	1	1	1	1					1	2		4	2	1	1	1	1	1	yes	Yes	Yes	Yes	Yes	Yes	Yes	Yes	Yes	Dont Know	2				1	5
Endline	280	NI/ME/HH049	HH049-1	HH049-3	Yes	Primary	P8	Able to read whole sentence	3	2	1	4	No	1	2	1	1	1					1	2		2	1	1	1	1	1	1	yes	Yes	Yes	Yes	Yes	Yes	Yes	Yes	Yes	Negative	2				2	5
Endline	281	NI/MW/HH031	HH031-1	HH031-2	Yes	Secondary	S4	Able to read whole sentence	3	2	2		No	3	1	1	1	1					1	2		2	1	1	1	1	1	1	yes	Yes	Yes	Yes	Yes	Yes	Yes	Yes	Yes	Dont Know	2				1	5
Endline	282	NI/ME/HH196	HH196-1	HH196-2	Yes	Primary	P4	Able to read whole sentence	3	2	2		No	3	2	1	1	1					1	2		2	1	1	1	1	1	1	yes	Yes	Yes	Yes	Yes	Yes	Yes	Yes	Yes	Negative	2				1	5
Endline	283	NI/ME/HH197	HH197-1	HH197-2	Yes	Primary	P8	Able to read whole sentence	3	2	1	4	No	3	2	1	1	1					1	2		2		1	1	1	1	1	yes	Yes	Yes	Yes	Yes	Yes	Yes	Yes	Yes	Positive	1	2	2019		1	5
Endline	284	NI/ME/HH240	HH240-1	HH240-2	Yes	Primary	P5	Can partly read	3	2	2		Yes	4	5	1	1	1					1	2		2	1	1	1	1	1	1	yes	Yes	Yes	Yes	Yes	Yes	Yes	Yes	Yes	Negative	2				1	5
Endline	285	NI/ME/HH285	HH285-1	HH285-4	Yes	Primary	P7	Able to read whole sentence	3	2	1	4	No	3	2	1	1	1					1	2		2	1	1	1	1	1	1	yes	Yes	Yes	Yes	Yes	Yes	Yes	Yes	Yes	Positive	1	0			2	5
Endline	286	NI/ME/HH292	HH292-1	HH292-4	Yes	Secondary	S2	Able to read whole sentence	3	2	1	4	Yes	1	1	1	1	1					1	2		3	1	1	1	1	1	1	yes	Yes	Yes	Yes	Yes	Yes	Yes	Yes	Yes	Negative	2				2	5
Endline	287	NI/ME/HH082	HH082-1	HH082-4	Yes	Primary	P3	Cant read at all	3	2	1	4	No	4	2	1	1	1					1	2		3	1	1	1	1	1	1	yes	Yes	Yes	Yes	Yes	Yes	Yes	Yes	Yes	Dont Know	2				1	5
Endline	288	NI/ME/HH271	HH271-1	HH271-4	Yes	Secondary	S3	Able to read whole sentence	3	2	2		No	2	2	1	1	1					1	2		3	1	1	1	1	1	1	yes	Yes	Yes	Yes	Yes	Yes	Yes	Yes	Yes	Negative	2				1	5
Endline	289	NI/ME/HH271	HH271-1	HH271-4	Yes	Primary	P7	Can partly read	3	2	1	4	No	3	1	1	1	1					1	2		3	1	1	1	1	1	1	yes	Yes	Yes	Yes	Yes	Yes	Yes	Yes	Yes	Negative	2				1	5
Endline	290	NI/ME/HH071	HH071-1	HH071-4	Yes	Secondary	S3	Able to read whole sentence	3	2	1	4	No	3	2	1	1	1					1	2		3	1	1	1	1	1	1	yes	Yes	Yes	Yes	Yes	Yes	Yes	Yes	Yes	Negative	2				1	5
Endline	291	NI/ME/HH274	HH274-1	HH274-4	Yes	Primary	P4	Can partly read	3	2	1	4	No	3	1	1	1	1					1	2		3	1	1	1	1	1	1	yes	Yes	Yes	Yes	Yes	Yes	Yes	Yes	Yes	Dont Know	2				1	5
Endline	292	NI/MW/HH371	HH371-1	HH371-4	Yes	Primary	P5	Can partly read	3	2	1	4	No	3	1	1	1	1					1	2		3	1	1	1	1	1	1	yes	Yes	Yes	Yes	Yes	Yes	Yes	Yes	Yes	Negative	2				2	5
Endline	293	NI/ME/HH166	HH166-1	HH166-4	Yes	Secondary	S4	Able to read whole sentence	3	2	1	1	No	1	2	1	1	1					1	2		2	1	1	1	1	1	1	yes	Yes	Yes	Yes	Yes	Yes	Yes	Yes	Yes	Negative	2				1	5
Endline	294	NI/ME/HH032	HH032-1	HH032-4	Yes	Primary	P4	Cant read at all	3	2	2	4	No	3	2	1	1	1					1	2		2	1	1	1	1	1	1	yes	Yes	Yes	Yes	Yes	Yes	Yes	Yes	Yes	Dont Know	2				1	5
Endline	295	NI/BI/HH365	HH365-1	HH365-2	Yes	Primary	P5	Can partly read	3	2	1	4	No	1	2	1	1	1					1	2		2	1	1	1	1	1	1	yes	Yes	Yes	Yes	Yes	Yes	Yes	Yes	Yes	Negative	2				2	5
Endline	296	NI/BI/HH367	HH367-1	HH367-2	No			Able to read whole sentence	3	2	1	4	No	4	1	1	1	1					1										yes	Yes	Yes	Yes	Yes	Yes	Yes	Yes	Yes	Negative	2	0	2016		2	5
Endline	297	NI/ME/HH104	HH104-1	HH104-2	Yes	Primary	P3	Cant read at all	3	2	1	4	No	1	1	1	1	1					1	2		3	1	1	1	1	1	1	yes	Yes	Yes	Yes	Yes	Yes	Yes	Yes	Yes	Dont Know	2				1	5
Endline	298	NI/KW/HH106	HH106-1	HH106-2	Yes	Primary	P4	Can partly read	3	2	1	4	No	3	2	1	1	1					1	2		1	1	1	1	1	1	1	yes	Yes	Yes	Yes	Yes	Yes	Yes	Yes	Yes	Negative	2	6			1	5
Endline	299	NI/ME/HH098	HH098-1	HH098-2	Yes	Secondary	S4	Able to read whole sentence	3	2	1	4	No	3	2	1	1	1					1	2		2	1	1	1	1	1	1	yes	Yes	Yes	Yes	Yes	Yes	Yes	Yes	Yes	Negative	2	0			2	5
Endline	300	NI/ME/HH227	HH227-1	HH227-2	Yes	Primary	P6	Able to read whole sentence	3	2	1	4	Yes	1	1	1	1	1					1	2		3	1	1	1	1	1	1	yes	Yes	Yes	Yes	Yes	Yes	Yes	Yes	Yes	Negative	2				2	4	Yes
Endline	301	NI/AZ/HH121	HH121-1	HH121-2	Yes	Primary	P5	Can partly read	3	2	1	4	Yes	4	2	1	1	1					1	2		3	1	1	1	1	1	1	yes	Yes	Yes	Yes	Yes	Yes	Yes	Yes	Yes	Negative	2				1	5
Endline	302	NI/LO/HH120	HH120-1	HH120-2	Yes	Primary	P8	Able to read whole sentence	3	2	2		No	2	2	1	1	1					1	2		3	1	1	1	1	1	1	yes	Yes	Yes	Yes	Yes	Yes	Yes	Yes	Yes	Dont Know	2				1	5
Endline	303	NI/ME/HH157	HH157-1	HH157-2	Yes	Secondary	S3	Able to read whole sentence	3	2	1	4	No	3	1	1	1	1					1	2		3	1	1	1	1	1	1	yes	Yes	Yes	Yes	Yes	Yes	Yes	Yes	Yes	Negative	2				1	5
Endline	304	NI/MW/HH297	HH297-1	HH297-2	Yes	Primary	P4	Able to read whole sentence	3	2	1	4	No	3	2	1	1	1					1	2		3	1	1	1	1	1	1	yes	Yes	Yes	Yes	Yes	Yes	Yes	Yes	Yes	Negative	2				1	5
Endline	305	NI/MW/HH037	HH037-1	HH037-2	Yes	Primary	P4	Can partly read	3	2	1	4	Yes	3	1	1	1	1					1	2		3	1	1	1	1	1	1	yes	Yes	Yes	Yes	Yes	Yes	Yes	Yes	Yes	Dont Know	2				1	5
Endline	306	NI/ME/HH286	HH286-1	HH286-2	Yes	Secondary	S4	Able to read whole sentence	3	2	1	4	No	3	1	1	1	1					1	2		3	1	1	1	1	1	1	yes	Yes	Yes	Yes	Yes	Yes	Yes	Yes	Yes	Negative	2				2	5
Endline	307	NI/BI/HH206	HH206-1	HH206-2	Yes	Primary	P6	Able to read whole sentence	3	2	1	1	No	1	2	1	1	1					1	2		2	1	1	1	1	1	1	yes	Yes	Yes	Yes	Yes	Yes	Yes	Yes	Yes	Negative	2				1	5
Endline	308	NI/AB/HH290	HH290-1	HH290-2	Yes	Primary	P7	Able to read whole sentence	3	2	2	4	No	3	2	1	1	1					1	2		2	1	1	1	1	1	1	yes	Yes	Yes	Yes	Yes	Yes	Yes	No	Yes	Dont Know	2				1	5
Endline	309	NI/MW/HH185	HH185-1	HH185-2	Yes	Secondary	S4	Able to read whole sentence	3	2	1	1	Yes	3	5	1	1	1					1	2		2	1	1	1	1	1	1	yes	Yes	Yes	Yes	Yes	Yes	Yes	Yes	Yes	Negative	2				2	5
Endline	310	NI/ME/HH017	HH017-1	HH017-2	Yes	Primary	P5	Able to read whole sentence	3	2	1	4	Yes	1	4	1	1	1					1	2		2	1	1	1	1	1	1	yes	Yes	Yes	Yes	Yes	Yes	Yes	Yes	Yes	Negative	2				1	5
Endline	311	NI/ME/HH019	HH019-1	HH019-2	Yes	Primary	P8	Able to read whole sentence	3	2	1	4	No	3	1	1	1	1					1	2		4	1	1	1	1	1	1	yes	Yes	Yes	Yes	Yes	Yes	Yes	Yes	Yes	Dont Know	2				1	5
Endline	312	NI/ME/HH016	HH016-1	HH016-2	Yes	Secondary	S4	Able to read whole sentence	3	2	1	1	Yes	1	1	1	1	1					1	2		4	2	1	1	1	1	1	yes	Yes	Yes	Yes	Yes	Yes	Yes	Yes	Yes	Negative	2				1	5
Endline	313	NI/ME/HH015	HH015-1	HH015-2	Yes	Primary	P2	Can partly read	3	2	1	4	No	1	2	1	1	1					1	2		2	1	1	1	1	1	1	yes	Yes	Yes	Yes	Yes	Yes	Yes	Yes	Yes	Negative	2				2	5
Endline	314	NI/ME/HH014	HH014-1	HH014-2	Yes	Primary	P4	Able to read whole sentence	3	2	2		No	3	1	1	1	1					1	2		2	1	1	1	1	1	1	yes	Yes	Yes	Yes	Yes	Yes	Yes	Yes	Yes	Negative	2				1	5
Endline	315	NI/BI/HH012	HH012-1	HH012-2	Yes	Primary	P4	Can partly read	3	2	2		No	3	2	1	1	1					1	2		2	1	1	1	1	1	1	yes	Yes	Yes	Yes	Yes	Yes	Yes	Yes	Yes	Dont Know	2				1	5
Endline	316	NI/BI/HH011	HH011-1	HH011-2	Yes	Primary	P6	Able to read whole sentence	3	2	2		Yes	4	5	1	1	1					1	2		2	1	1	1	1	1	1	yes	Yes	Yes	Yes	Yes	Yes	Yes	Yes	Yes	Negative	2				1	5
Endline	317	NI/BI/HH010	HH010-1	HH010-2	Yes	Primary	P7	Able to read whole sentence	3	2	1	4	Yes	1	1	1	1	1					1	2		3	1	1	1	1	1	1	yes	Yes	Yes	Yes	Yes	Yes	Yes	Yes	Yes	Negative	2				1	5
Endline	318	NI/ME/HH004	HH004-1	HH004-3	Yes	Secondary	S2	Able to read whole sentence	3	2	2		No	2	1	1	1	1					1	2		2	1	1	1	1	1	1	yes	Yes	Yes	Yes	Yes	Yes	Yes	Yes	Yes	Dont Know	2				1	5
Endline	319	NI/BI/HH005	HH005-1	HH005-2	Yes	Primary	P3	Cant read at all	3	2	1	4	No	3	2	1	1	1					1	2		3	1	1	1	1	1	1	yes	Yes	Yes	Yes	Yes	Yes	Yes	Yes	Yes	Negative	2					5
Endline	320	NI/MW/HH003	HH003-1	HH003-2	Yes	Secondary	S3	Able to read whole sentence	3	2	2		Yes	4	5	1	1	1					1	2		3	1	1	1	1	1	1	yes	Yes	Yes	Yes	Yes	Yes	Yes	Yes	Yes	Negative	2				1	5
Endline	321	NI/MW/HH002	HH002-1	HH002-2	Yes	Primary	P7	Can partly read	3	2	1	4	No	4	1	1	1	1					1	2		3	1	1	1	1	1	1	yes	Yes	Yes	Yes	Yes	Yes	Yes	Yes	Yes	Dont Know	2				1	5
Endline	322	NI/ME/HH007	HH007-1	HH007-2	Yes	Secondary	S3	Able to read whole sentence	3	2	1	4	No	3	1	1	1	1					1	2		3	1	1	1	1	1	1	yes	Yes	Yes	Yes	Yes	Yes	Yes	Yes	Yes	Negative	2	0			1	5
Endline	323	NI/KW/HH184	HH184-1	HH184-2	Yes	Secondary	S3	Able to read whole sentence	3	2	1	4	Yes	4	4	1	1	1					1	2		1	1	1	1	1	1	1	yes	Yes	Yes	Yes	Yes	Yes	Yes	Yes	Yes	Negative	2	0			1	5
Endline	324	NI/ME/HH025	HH025-1	HH025-2	Yes	Primary	P4	Can partly read	3	2	1	4	No	1	2	1	1	1					1	2		3	1	1	1	1	1	1	yes	Yes	Yes	Yes	Yes	Yes	Yes	Yes	Yes	Dont Know	2				1	5
Endline	325	NI/ME/HH030	HH030-1	HH030-3	Yes	Secondary	S3	Able to read whole sentence	3	2	1	4	No	1	1	1	1	1					1	2		3	1	1	1	1	1	1	yes	Yes	Yes	Yes	Yes	Yes	Yes	Yes	Yes	Negative	2				1	5
Endline	326	NI/ME/HH027	HH027-1	HH027-1	Yes	Primary	P4	Cant read at all	3	2	1	4	No	3	2	1	1	1					1	2		1	1	1	1	1	1	1	yes	Yes	Yes	Yes	Yes	Yes	Yes	Yes	Yes	Dont Know	2	6			1	5
Endline	327	NI/MW/HH038	HH038-1	HH038-2	Yes	Primary	P3	Cant read at all	3	2	1	4	No	3	2	1	1	1					1	2		2	1	1	1	1	1	1	yes	Yes	Yes	Yes	Yes	Yes	Yes	Yes	Yes	Negative	2	0			2	5
Endline	328	NI/ME/HH006	HH006-1	HH006-2	Yes	Primary	P4	Can partly read	3	2	1	4	No	1	1	1	1	1					1	2		3	1	1	1	1	1	1	yes	Yes	Yes	Yes	Yes	Yes	Yes	Yes	Yes	Dont Know	2				2	5
Endline	329	NI/ME/HH201	HH201-1	HH201-2	Yes	Primary	P6	Can partly read	3	2	1	4	Yes	4	2	1	1	1					1	2		3	1	1	1	1	1	1	yes	Yes	Yes	Yes	Yes	Yes	Yes	Yes	Yes	Negative	2				1	5
Endline	330	NI/LO/HH008	HH008-1	HH008-2	Yes	Primary	P3	Cant read at all	3	2	2		No	2	2	1	1	1					1	2		3	1	1	1	1	1	1	yes	Yes	Yes	Yes	Yes	Yes	Yes	Yes	Yes	Dont Know	2				1	5
Endline	331	NI/ME/HH212	HH212-1	HH212-2	Yes	Primary	P4	Can partly read	3	2	1	4	No	3	1	1	1	1					1	2		3	1	1	1	1	1	1	yes	Yes	Yes	Yes	Yes	Yes	Yes	Yes	Yes	Negative	2				1	5
Endline	332	NI/ME/HH354	HH354-1	HH354-2	Yes	Primary	P3	Cant read at all	3	2	1	4	No	3	2	1	1	1					1	2		3	1	1	1	1	1	1	yes	Yes	Yes	Yes	Yes	Yes	Yes	Yes	Yes	Negative	2				1	5
Endline	333	NI/ME/HH351	HH351-1	HH351-3	Yes	Secondary	S4	Able to read whole sentence	3	2	1	4	Yes	3	1	1	1	1					1	2		3	1	1	1	1	1	1	yes	Yes	Yes	Yes	Yes	Yes	Yes	Yes	Yes	Dont Know	2				1	5
Endline	334	NI/AB/HH352	HH352-1	HH352-2	Yes	Primary	P7	Can partly read	3	2	1	4	No	3	1	1	1	1					1	2		3	1	1	1	1	1	1	yes	Yes	Yes	Yes	Yes	Yes	Yes	Yes	Yes	Negative	2				2	5
Endline	335	NI/ME/HH350	HH350-1	HH350-2	Yes	Primary	P3	Cant read at all	3	2	1	1	No	1	2	1	1	1					1	2		2	1	1	1	1	1	1	yes	Yes	Yes	Yes	Yes	Yes	Yes	Yes	Yes	Negative	2				1	5
Endline	336	NI/KW/HH184	HH184-1	HH184-2	Yes	Primary	S2	Able to read whole sentence	3	2	2	4	No	3	2	1	1	1					1	2		2	1	1	1	1	1	1	yes	Yes	Yes	Yes	Yes	Yes	Yes	Yes	Yes	Positive	1				1	5
Endline	337	NI/ME/HH203	HH203	HH203-2	Yes	Primary	P5	Can partly read	3	2	1	1	Yes	3	5	1	1	1					1	2		2	1	1	1	1	1	1	yes	Yes	Yes	Yes	Yes	Yes	Yes	Yes	Yes	Negative	2				2	5
Endline	338	NI/ME/HH163	HH163-1	HH163-3	Yes	Secondary	University	Able to read whole sentence	3	2	1	4	No	1	4	1	1	1					1	2		2	1	1	1	1	1	1	yes	Yes	Yes	Yes	Yes	Yes	Yes	Yes	Yes	Dont Know	2	0	2020		1	5
Endline	339	NI/KE/HH183	HH183-1	HH183-2	Yes	Primary	P4	Can partly read	3	2	1	4	No	3	1	1	1	1					1	2		4	1	1	1	1	1	1	yes	Yes	Yes	Yes	Yes	Yes	Yes	Yes	Yes	Negative	2				1	5
Endline	340	NI/MW/HH100	HH100-1	HH100-2	Yes	Primary	P5	Can partly read	3	2	1	1	Yes	1	1	1	1	1					1	2		4	2	1	1	1	1	1	yes	Yes	Yes	Yes	Yes	Yes	Yes	Yes	Yes	Negative	2				1	5
Endline	341	NI/KW/HH106	HH106-1	HH106-3	Yes	Primary	P7	Able to read whole sentence	3	2	1	1	No	1	2	1	1	1					1	2		2	1	1	1	1	1	1	yes	Yes	Yes	Yes	Yes	Yes	Yes	Yes	Yes	Dont Know	2				1	5
Endline	342	NI/ME/HH098	HH098-1	HH098-3	Yes	Secondary	University	Able to read whole sentence	3	2	2	4	No	3	2	1	1	1					1	2		2	1	1	1	1	1	1	yes	Yes	Yes	Yes	Yes	Yes	Yes	Yes	Yes	Negative	2				1	5
Endline	343	NI/ME/HH227	HH227-1	HH227-3	Yes	Primary	P5	Able to read whole sentence	3	2	1	1	Yes	3	5	1	1	1					1	2		2	1	1	1	1	1	1	yes	Yes	Yes	Yes	Yes	Yes	Yes	Yes	Yes	Negative	2				2	5
Endline	344	NI/AZ/HH121	HH121-1	HH121-3	Yes	Primary	P8	Able to read whole sentence	3	2	1	4	Yes	1	4	1	1	1					1	2		2	1	1	1	1	1	1	yes	Yes	Yes	Yes	Yes	Yes	Yes	Yes	Yes	Negative	2				1	5
Endline	345	NI/LO/HH120	HH120-1	HH120-3	Yes	Secondary	S4	Able to read whole sentence	3	2	1	4	No	3	1	1	1	1					1	2		4	1	1	1	1	1	1	yes	Yes	Yes	Yes	Yes	Yes	Yes	Yes	Yes	Dont Know	2				1	5
Endline	346	NI/ME/HH157	HH157-1	HH157-3	Yes	Primary	P2	Can partly read	3	2	1	1	No	1	1	1	1	1					1	2		4	2	1	1	1	1	1	yes	Yes	Yes	Yes	Yes	Yes	Yes	Yes	Yes	Negative	2				1	5
Endline	347	NI/MW/HH297	HH297-1	HH297-3	Yes	Primary	P4	Able to read whole sentence	3	2	1	4	No	1	2	1	1	1					1	2		2	1	1	1	1	1	1	yes	Yes	Yes	Yes	Yes	Yes	Yes	Yes	Yes	Negative	2				2	5
Endline	348	NI/MW/HH037	HH037-1	HH037-3	Yes	Primary	P4	Can partly read	3	2	2		No	3	1	1	1	1					1	2		2	1	1	1	1	1	1	yes	Yes	Yes	Yes	Yes	Yes	Yes	Yes	Yes	Negative	2				1	5
Endline	349	NI/ME/HH286	HH286-1	HH286-3	Yes	Primary	P6	Able to read whole sentence	3	2	2		No	3	2	1	1	1					1	2		2	1	1	1	1	1	1	yes	Yes	Yes	Yes	Yes	Yes	Yes	Yes	Yes	Dont Know	2				1	5
Endline	350	NI/BI/HH206	HH206-1	HH206-3	Yes	Primary	P7	Able to read whole sentence	3	2	2		Yes	4	5	1	1	1					1	2		2	1	1	1	1	1	1	yes	Yes	Yes	Yes	Yes	Yes	Yes	Yes	Yes	Negative	2				1	5
Endline	351	NI/AB/HH290	HH290-1	HH290-3	Yes	Secondary	S2	Able to read whole sentence	3	2	1	4	Yes	1	1	1	1	1					1	2		3	1	1	1	1	1	1	yes	Yes	Yes	Yes	Yes	Yes	Yes	Yes	Yes	Negative	2				1	5
Endline	352	NI/MW/HH185	HH185-1	HH185-3	Yes	Primary	P3	Cant read at all	3	2	2		No	2	1	1	1	1					1	2		2	1	1	1	1	1	1	yes	Yes	Yes	Yes	Yes	Yes	Yes	Yes	Yes	Dont Know	2				1	5
Endline	353	NI/ME/HH017	HH017	HH017-3	Yes	Secondary	S3	Able to read whole sentence	3	2	1	4	No	3	2	1	1	1					1	2		3	1	1	1	1	1	1	yes	Yes	Yes	Yes	Yes	Yes	Yes	Yes	Yes	Negative	2					5
Endline	354	NI/ME/HH019	HH019	HH019-3	Yes	Primary	P7	Can partly read	3	2	2		Yes	4	5	1	1	1					1	2		3	1	1	1	1	1	1	yes	Yes	Yes	Yes	Yes	Yes	Yes	Yes	Yes	Negative	2				1	5
Endline	355	NI/ME/HH016	HH016-1	HH016-3	Yes	Secondary	S3	Able to read whole sentence	3	2	1	4	No	4	1	1	1	1					1	2		3	1	1	1	1	1	1	yes	Yes	Yes	Yes	Yes	Yes	Yes	Yes	Yes	Dont Know	2				1	5
Endline	356	NI/ME/HH015	HH015-1	HH015-3	Yes	Primary	P4	Can partly read	3	2	1	4	No	3	1	1	1	1					1	2		3	1	1	1	1	1	1	yes	Yes	Yes	Yes	Yes	Yes	Yes	Yes	Yes	Negative	2	0			1	5
Endline	357	NI/ME/HH014	HH014-1	HH014-3	Yes	Primary	P5	Can partly read	3	2	1	4	No	4	4	1	1	1					1	2		1	1	1	1	1	1	1	yes	Yes	Yes	Yes	Yes	Yes	Yes	Yes	Yes	Negative	2	0			1	5
Endline	358	NI/BI/HH012	HH012-1	HH012-3	Yes	Secondary	S4	Able to read whole sentence	3	2	1	4	No	1	2	1	1	1					1	2		3	1	1	1	1	1	1	yes	Yes	Yes	Yes	Yes	Yes	Yes	Yes	Yes	Dont Know	2				1	5
Endline	359	NI/BI/HH011	HH011-1	HH011-3	Yes	Primary	S4	Cant read at all	3	2	1	4	No	1	1	1	1	1					1	2		3	1	1	1	1	1	1	yes	Yes	Yes	Yes	Yes	Yes	Yes	Yes	Yes	Negative	2				1	5
Endline	360	NI/BI/HH010	HH010-1	HH010-3	Yes	Primary	P4	Cant read at all	3	2	1	4	No	3	2	1	1	1					1	2		1	1	1	1	1	1	1	yes	Yes	Yes	Yes	Yes	Yes	Yes	Yes	Yes	Negative	2	6			1	5
Endline	361	NI/ME/HH004	HH004-1	HH004-3	Yes	Primary	P4	Can partly read	3	2	1	4	No	3	2	1	1	1					1	2		2	1	1	1	1	1	1	yes	Yes	Yes	Yes	Yes	Yes	Yes	Yes	Yes	Dont Know	2	0			2	5
Endline	362	NI/MW/HH038	HH038-1	HH038-4	Yes	Primary	P4	Cant read at all	3	2	1	1	No	3	5	1	1	1					1	2		2	1	1	1	1	1	1	yes	Yes	Yes	Yes	Yes	Yes	Yes	Yes	Yes	Negative	2				2	5
Endline	363	NI/ME/HH006	HH006-1	HH006-4	Yes	Primary	P3	Can partly read	3	2	1	4	No	1	4	1	1	1					1	2		2	1	1	1	1	1	1	yes	Yes	Yes	Yes	Yes	Yes	Yes	Yes	Yes	Negative	2				1	5
Endline	364	NI/ME/HH201	HH201-1	HH201-4	Yes	Primary	P6	Can partly read	3	2	1	4	No	3	1	1	1	1					1	2		4	1	1	1	1	1	1	yes	Yes	Yes	Yes	Yes	Yes	Yes	Yes	Yes	Dont Know	2				1	5
Endline	365	NI/LO/HH008	HH008-1	HH008-4	Yes	Primary	P4	Cant read at all	3	2	1	1	No	1	1	1	1	1					1	2		4	2	1	1	1	1	1	yes	Yes	Yes	Yes	Yes	Yes	Yes	Yes	Yes	Negative	2				1	5
Endline	366	NI/ME/HH212	HH212-1	HH212-4	Yes	Primary	P5	Can partly read	3	2	1	4	No	1	2	1	1	1					1	2		2	1	1	1	1	1	1	yes	Yes	Yes	Yes	Yes	Yes	Yes	Yes	Yes	Negative	2				2	5
Endline	367	NI/ME/HH354	HH354-1	HH354-4	Yes	Primary	P3	Cant read at all	3	2	2		No	3	1	1	1	1					1	2		2	1	1	1	1	1	1	yes	Yes	Yes	Yes	Yes	Yes	Yes	Yes	Yes	Dont Know	2				1	5
Endline	368	NI/ME/HH351	HH351-1	HH351-4	Yes	Secondary	S4	Able to read whole sentence	3	2	2		No	3	2	1	1	1					1	2		2	1	1	1	1	1	1	yes	Yes	Yes	Yes	Yes	Yes	Yes	Yes	Yes	Negative	2				1	5
Endline	369	NI/AB/HH352	HH352-1	HH352-4	Yes	Primary	P7	Can partly read	3	2	2		Yes	4	5	1	1	1					1	2		2	1	1	1	1	1	1	yes	Yes	Yes	Yes	Yes	Yes	Yes	Yes	Yes	Negative	2				1	5
Endline	370	NI/ME/HH350	HH350-1	HH350-4	Yes	Primary	P2	Cant read at all	3	2	1	4	No	1	1	1	1	1					1	2		3	1	1	1	1	1	1	yes	Yes	Yes	Yes	Yes	Yes	Yes	Yes	Yes	Negative	2				1	5
Endline	371	NI/KW/HH184	HH184-1	HH184-4	Yes	Primary	P7	Able to read whole sentence	3	2	2		No	2	1	1	1	1					1	2		2	1	1	1	1	1	1	yes	Yes	Yes	Yes	Yes	Yes	Yes	Yes	Yes	Dont Know	2				1	5
Endline	372	NI/ME/HH203	HH203	HH203-4	Yes	Primary	P5	Can partly read	3	2	1	4	No	3	2	1	1	1					1	2		3	1	1	1	1	1	1	yes	Yes	Yes	Yes	Yes	Yes	Yes	Yes	Yes	Negative	2					5
Endline	373	NI/ME/HH163	HH163-1	HH163-4	Yes	Secondary	S4	Able to read whole sentence	3	2	2		Yes	4	5	1	1	1					1	2		3	1	1	1	1	1	1	yes	Yes	Yes	Yes	Yes	Yes	Yes	Yes	Yes	Negative	2				1	5
Endline	374	NI/KE/HH183	HH183-1	HH183-4	Yes	Primary	P4	Can partly read	3	2	1	4	No	4	1	1	1	1					1	2		3	1	1	1	1	1	1	yes	Yes	Yes	Yes	Yes	Yes	Yes	Yes	Yes	Dont Know	2				1	5
Endline	375	NI/AB/HH389	HH389-1	HH389-2	Yes	Primary	P4	Can partly read	3	2	1	1	No	3	5	1	1	1					1	2		2	1	1	1	1	1	1	yes	Yes	Yes	Yes	Yes	Yes	Yes	Yes	Yes	Negative	2				2	5
Endline	376	NI/AB/HH391	HH391-1	HH397-2	Yes	Secondary	University	Able to read whole sentence	3	2	1	4	No	3	1	1	1	1					1	2		3	1	1	1	1	1	1	yes	Yes	Yes	Yes	Yes	Yes	Yes	Yes	Yes	Dont Know	2				2	5
Endline	377	NI/AB/HH397	HH397-1	HH397-2	Yes	Primary	P5	Can partly read	3	2	1	1	No	1	2	1	1	1					1	2		2	1	1	1	1	1	1	yes	Yes	Yes	Yes	Yes	Yes	Yes	Yes	Yes	Negative	2				1	5
Endline	378	NI/AB/HH315	HH315-1	HH315-2	Yes	Primary	S1	Able to read whole sentence	3	2	2	4	No	3	2	1	1	1					1	2		2	1	1	1	1	1	1	yes	Yes	Yes	Yes	Yes	Yes	Yes	Yes	Yes	Dont Know	2				1	5
Endline	379	NI/AB/HH394	HH394-1	HH394-2	Yes	Primary	P5	Able to read whole sentence	3	2	1	1	No	3	5	1	1	1					1	2		2	1	1	1	1	1	1	yes	Yes	Yes	Yes	Yes	Yes	Yes	Yes	Yes	Negative	2				2	5
Endline	380	NI/AB/HH396	HH396-1	HH396-2	Yes	Primary	P4	Can partly read	3	2	2	4	No	3	2	1	1	1					1	2		2	1	1	1	1	1	1	yes	Yes	Yes	Yes	Yes	Yes	Yes	Yes	Yes	Negative	2				1	5
Endline	381	NI/MW/HH353	HH353-1	HH353-2	Yes	Secondary	S3	Able to read whole sentence	3	2	1	1	Yes	3	5	1	1	1					1	2		2	1	1	1	1	1	1	yes	Yes	Yes	Yes	Yes	Yes	Yes	Yes	Yes	Dont Know	2				2	5
Endline	382	NI/ME/HH349	HH349-1	HH349-2	Yes	Primary	P7	Able to read whole sentence	3	2	1	4	Yes	1	4	1	1	1					1	2		2	1	1	1	1	1	1	yes	Yes	Yes	Yes	Yes	Yes	Yes	Yes	Yes	Negative	2				1	5
Endline	383	NI/ME/HH347	HH347-1	HH347-2	Yes	Primary	P3	Cant read at all	3	2	1	4	No	3	1	1	1	1					1	2		4	1	1	1	1	1	1	yes	Yes	Yes	Yes	Yes	Yes	Yes	Yes	Yes	Negative	2				1	5
Endline	384	NI/ME/HH346	HH346-1	HH346-2	Yes	Primary	P3	Cant read at all	3	2	1	1	Yes	1	1	1	1	1					1	2		4	2	1	1	1	1	1	yes	Yes	Yes	Yes	Yes	Yes	Yes	Yes	Yes	Dont Know	2				1	5
Endline	385	NI/ME/HH345	HH345-1	HH345-2	Yes	Primary	S1	Able to read whole sentence	3	2	1	4	No	1	2	1	1	1					1	2		2	1	1	1	1	1	1	yes	Yes	Yes	Yes	Yes	Yes	Yes	Yes	Yes	Negative	2				2	5
Endline	386	NI/ME/HH/343	HH343-1	343-2	Yes	Primary	P4	Able to read whole sentence	3	2	2		No	3	1	1	1	1					1	2		2	1	1	1	1	1	1	yes	Yes	Yes	Yes	Yes	Yes	Yes	Yes	Yes	Negative	2				1	5
Endline	387	NI/MW/HH342	HH342-1	HH342-2	Yes	Secondary	S4	Able to read whole sentence	3	2	2		No	3	2	1	1	1					1	2		2	1	1	1	1	1	1	yes	Yes	Yes	Yes	Yes	Yes	Yes	Yes	Yes	Positive	1	0	2017		1	5
Endline	388	NI/ME/HH340	HH340-1	HH340-2	Yes	Primary	P4	Can partly read	3	2	2		No	4	5	1	1	1					1	2		2	1	1	1	1	1	1	yes	Yes	Yes	Yes	Yes	Yes	Yes	Yes	Yes	Negative	2				1	5
Endline	389	NI/ME/HH341	HH341-1	HH341-2	Yes	Secondary	University	Able to read whole sentence	3	2	1	4	Yes	1	1	1	1	1					1	2		3	1	1	1	1	1	1	yes	Yes	Yes	Yes	Yes	Yes	Yes	Yes	Yes	Dont Know	2				1	5
Endline	390	NI/ME/HH333	HH333-1	HH333-2	Yes	Primary	P5	Can partly read	3	2	2		No	2	1	1	1	1					1	2		2	1	1	1	1	1	1	yes	Yes	Yes	Yes	Yes	Yes	Yes	Yes	Yes	Negative	2				1	5
Endline	391	NI/AB/HH330	HH330-1	HH330-2	Yes	Primary	S1	Able to read whole sentence	3	2	1	4	No	3	2	1	1	1					1	2		3	1	1	1	1	1	1	yes	Yes	Yes	Yes	Yes	Yes	Yes	Yes	Yes	Dont Know	2					5
Endline	392	NI/AB/HH329	HH329-1	HH329-2	Yes	Primary	P5	Able to read whole sentence	3	2	2		No	4	5	1	1	1					1	2		3	1	1	1	1	1	1	yes	Yes	Yes	Yes	Yes	Yes	Yes	Yes	Yes	Negative	2				1	5
Endline	393	NI/AB/HH328	HH328-1	HH328-2	Yes	Primary	P6	Able to read whole sentence	3	2	1	4	No	4	1	1	1	1					1	2		3	1	1	1	1	1	1	yes	Yes	Yes	Yes	Yes	Yes	Yes	Yes	Yes	Dont Know	2				1	5
Endline	394	NI/AB/HH327	HH327-1	HH327-2	Yes	Primary	P4	Can partly read	3	2	1	4	No	3	1	1	1	1					1	2		3	1	1	1	1	1	1	yes	Yes	Yes	Yes	Yes	Yes	Yes	Yes	Yes	Negative	2	0			1	5
Endline	395	NI/AB/HH325	HH325-1	HH325-2	Yes	Primary	P4	Cant read at all	3	2	1	4	No	4	4	1	1	1					1	2		1	1	1	1	1	1	1	yes	Yes	Yes	Yes	Yes	Yes	Yes	Yes	Yes	Dont Know	2	0			1	5
Endline	396	NI/AB/HH322	HH-322-1	HH322-2	Yes	Primary	P5	Can partly read	3	2	1	4	No	3	1	1	1	1					1	2		3	1	1	1	1	1	1	yes	Yes	Yes	Yes	Yes	Yes	Yes	Yes	Yes	Negative	2	0			1	5
Endline	397	NI/AB/HH321	HH321-1	HH321-2	Yes	Primary	P6	Can partly read	3	2	1	4	Yes	4	4	1	1	1					1	2		1	1	1	1	1	1	1	yes	Yes	Yes	Yes	Yes	Yes	Yes	Yes	Yes	Negative	2	0			1	5
Endline	398	NI/AB/HH320	HH320-1	HH320-2	Yes	Primary	P4	Cant read at all	3	2	1	4	No	1	2	1	1	1					1	2		3	1	1	1	1	1	1	yes	Yes	Yes	Yes	Yes	Yes	Yes	Yes	Yes	Positive	1	0	2020		1	5
Endline	399	NI/AB/HH319	HH319-1	HH319-2	Yes	Primary	P5	Can partly read	3	2	1	4	No	1	1	1	1	1					1	2		3	1	1	1	1	1	1	yes	Yes	Yes	Yes	Yes	Yes	Yes	Yes	Yes	Dont Know	2				1	5
Endline	400	NI/AB/HH318	HH318-1	HH318-2	Yes	Primary	P5	Able to read whole sentence	3	2	1	4	No	3	2	1	1	1					1	2		1	1	1	1	1	1	1	yes	Yes	Yes	Yes	Yes	Yes	Yes	Yes	Yes	Negative	2	6			1	5
Endline	401	NI/AB/HH317	HH317-1	HH317-2	No			Cant read at all	3	2	1	4	No	3	2	1	1	1					1	2		2	1	1	1	1	1	1	yes	Yes	Yes	Yes	Yes	Yes	Yes	Yes	Yes	Negative	2	0			2	5
Endline	402	NI/AB/HH314	HH314-1	HH314-2	No			Can partly read	3	2	1	4	No	1	1	1	1	1					1	2		3	1	1	1	1	1	1	yes	Yes	Yes	Yes	Yes	Yes	Yes	Yes	Yes	Negative	2				2	5
Endline	403	NI/MW/HH312	HH312-1	HH312-2	Yes	Primary	P4	Can partly read	3	2	1	4	No	4	2	1	1	1					1	2		3	1	1	1	1	1	1	yes	Yes	Yes	Yes	Yes	Yes	Yes	Yes	Yes	Negative	2				1	5
Endline	404	NI/AB/HH308	HH308-1	HH308-2	Yes	Secondary	S3	Able to read whole sentence	3	2	2		No	2	2	1	1	1					1	2		3	1	1	1	1	1	1	yes	Yes	Yes	Yes	Yes	Yes	Yes	Yes	Yes	Negative	2				1	5
Endline	405	NI/MW/HH307	HH307-1	HH307-2	Yes	Primary	P7	Able to read whole sentence	3	2	1	4	No	3	1	1	1	1					1	2		3	1	1	1	1	1	1	yes	Yes	Yes	Yes	Yes	Yes	Yes	Yes	Yes	Negative	2				1	5
Endline	406	NI/MW/HH306	HH306-1	HH306-2	Yes	Secondary	S4	Able to read whole sentence	3	2	1	4	Yes	1	1	1	1	1					1	2		3	1	1	1	1	1	1	yes	Yes	Yes	Yes	Yes	Yes	Yes	Yes	Yes	Negative	2				1	5
Endline	407	NI/MW/HH/305	HH305-1	HH305-2	Yes	Primary	P6	Able to read whole sentence	3	2	2		No	2	1	1	1	1					1	2		2	1	1	1	1	1	1	yes	Yes	Yes	Yes	Yes	Yes	Yes	Yes	Yes	Dont Know	2				1	5
Endline	408	NI/AB/HH304	HH304-1	HH304-2	Yes	Primary	P7	Able to read whole sentence	3	2	1	4	No	3	2	1	1	1					1	2		3	1	1	1	1	1	1	yes	Yes	Yes	Yes	Yes	Yes	Yes	Yes	Yes	Negative	2					5
Endline	409	NI/MW/HH301	HH301	HH301-2	Yes	Secondary	University	Able to read whole sentence	3	2	2		Yes	4	5	1	1	1					1	2		3	1	1	1	1	1	1	yes	Yes	Yes	Yes	Yes	Yes	Yes	Yes	Yes	Negative	2				1	5
Endline	410	NI/MW/HH300	HH300-1	HH300-2	Yes	Primary	P5	Able to read whole sentence	3	2	1	4	No	4	1	1	1	1					1	2		3	1	1	1	1	1	1	yes	Yes	Yes	Yes	Yes	Yes	Yes	Yes	Yes	Dont Know	2				1	5
Endline	411	NI/ME/HH299	HH299-1	HH299-2	Yes	Primary	P8	Able to read whole sentence	3	2	1	4	No	3	1	1	1	1					1	2		3	1	1	1	1	1	1	yes	Yes	Yes	Yes	Yes	Yes	Yes	Yes	Yes	Negative	2	0			1	5
Endline	412	NI/MW/HH294	HH294-1	HH294-2	Yes	Secondary	S4	Able to read whole sentence	3	2	1	4	Yes	4	4	1	1	1					1	2		1	1	1	1	1	1	1	yes	Yes	Yes	Yes	Yes	Yes	Yes	Yes	Yes	Positive	2	0			1	4	Yes
Endline	413	NI/ME/HH289	HH289-1	HH289-2	Yes	Primary	P2	Can partly read	3	2	1	4	No	1	2	1	1	1					1	2		3	1	1	1	1	1	1	yes	Yes	Yes	Yes	Yes	Yes	Yes	Yes	Yes	Dont Know	2				1	5
Endline	414	NI/ME/HH288	HH288-1	HH288-2	Yes	Primary	P4	Able to read whole sentence	3	2	1	4	No	1	1	1	1	1					1	2		3	1	1	1	1	1	1	yes	Yes	Yes	Yes	Yes	Yes	Yes	Yes	Yes	Negative	2				1	5
Endline	415	NI/MW/HH282	HH282-1	HH282-2	Yes	Primary	P4	Can partly read	3	2	1	4	No	3	2	1	1	1					1	2		1	1	1	1	1	1	1	yes	Yes	Yes	Yes	Yes	Yes	Yes	Yes	Yes	Negative	2	6			1	5
Endline	416	NI/ME/HH277	HH277-1	HH277-2	Yes	Primary	P6	Able to read whole sentence	3	2	1	4	No	3	2	1	1	1					1	2		2	1	1	1	1	1	1	yes	Yes	Yes	Yes	Yes	Yes	Yes	Yes	Yes	Dont Know	2	0			2	5
Endline	417	NI/AB/HH275	HH275-1	HH275-2	Yes	Primary	P7	Able to read whole sentence	3	2	1	4	Yes	1	1	1	1	1					1	2		3	1	1	1	1	1	1	yes	Yes	Yes	Yes	Yes	Yes	Yes	Yes	Yes	Negative	2				2	5
Endline	418	NI/AB/HH273	HH273-1	HH273-2	Yes	Secondary	S2	Able to read whole sentence	3	2	1	4	Yes	4	2	1	1	1					1	2		3	1	1	1	1	1	1	yes	Yes	Yes	Yes	Yes	Yes	Yes	Yes	Yes	Negative	2				1	5
Endline	419	NI/MW/HH270	HH270-1	HH270-2	Yes	Primary	P3	Cant read at all	3	2	2		No	2	2	1	1	1					1	2		3	1	1	1	1	1	1	yes	Yes	Yes	Yes	Yes	No	Yes	Yes	Yes	Dont Know	2				1	5
Endline	420	NI/MW/HH268	HH268-1	HH268-2	Yes	Secondary	S3	Able to read whole sentence	3	2	1	4	No	3	1	1	1	1					1	2		3	1	1	1	1	1	1	yes	Yes	Yes	Yes	Yes	Yes	Yes	Yes	Yes	Negative	2				1	5
Endline	421	NI/MW/HH266	HH266-1	HH266-2	Yes	Primary	P7	Can partly read	3	2	1	4	No	1	1	1	1	1					1	2		3	1	1	1	1	1	1	yes	Yes	Yes	Yes	Yes	No	Yes	Yes	Yes	Negative	2				1	5
Endline	422	NI/MW/HH262	HH262-1	HH262-2	Yes	Secondary	S3	Able to read whole sentence	3	2	1	4	No	3	2	1	1	1					1	2		1	1	1	1	1	1	1	yes	Yes	Yes	Yes	Yes	No	Yes	Yes	Yes	Dont Know	2	6			1	5
Endline	423	NI/ME/HH254	HH254-1	HH254-2	Yes	Primary	P4	Can partly read	3	2	1	4	No	3	2	1	1	1					1	2		2	1	1	1	1	1	1	yes	Yes	Yes	Yes	Yes	No	Yes	Yes	Yes	Negative	2	0			2	5
Endline	424	NI/ME/HH253	HH253-1	HH253-2	Yes	Primary	P5	Can partly read	3	2	1	4	No	1	1	1	1	1					1	2		3	1	1	1	1	1	1	yes	Yes	Yes	Yes	Yes	Yes	Yes	Yes	Yes	Negative	2				2	5
Endline	425	NI/ME/HH246	HH246-1	HH246-2	Yes	Primary	P5	Can partly read	3	2	1	4	No	4	2	1	1	1					1	2		3	1	1	1	1	1	1	yes	Yes	Yes	Yes	Yes	Yes	Yes	Yes	Yes	Positive	1	3	2019		1	5
Endline	426	NI/ME/HH243	HH243-1	HH243-2	Yes	Primary	P6	Can partly read	3	2	2		No	2	2	1	1	1					1	2		3	1	1	1	1	1	1	yes	Yes	Yes	Yes	Yes	Yes	Yes	Yes	Yes	Negative	2				1	5
Endline	427	NI/ME/HH245	HH245-1	HH245-2	Yes	Primary	P4	Cant read at all	3	2	1	4	No	3	1	1	1	1					1	2		3	1	1	1	1	1	1	yes	Yes	Yes	Yes	Yes	Yes	Yes	Yes	Yes	Negative	2				1	5
Endline	428	NI/ME/HH242	HH242-1	HH242-2	Yes	Primary	P5	Can partly read	3	2	1	4	No	3	2	1	1	1					1	2		3	1	1	1	1	1	1	yes	Yes	Yes	Yes	Yes	Yes	Yes	Yes	Yes	Dont Know	2				1	5
Endline	429	NI/ME/HH241	HH241-1	HH241-2	Yes	Primary	P5	Able to read whole sentence	3	2	1	4	Yes	3	1	1	1	1					1	2		3	1	1	1	1	1	1	yes	Yes	Yes	Yes	Yes	Yes	Yes	Yes	Yes	Negative	2				1	5
Endline	430	NI/ME/HH236	HH236-1	HH236-2	No			Cant read at all	3	2	1	4	No	3	1	1	1	1					1	2		3	1	1	1	1	1	1	yes	Yes	Yes	Yes	Yes	Yes	Yes	Yes	Yes	Negative	2				2	5
Endline	431	NI/ME/HH235	HH235-1	HH235-2	No			Cant read at all	3	2	1	1	No	1	2	1	1	1					1	2		2	1	1	1	1	1	1	yes	Yes	Yes	Yes	Yes	Yes	Yes	Yes	Yes	Dont Know	2	0	2020		1	5
Endline	432	NI/AB/HH234	HH234-1	HH234-2	Yes	Primary	P6	Can partly read	3	2	2	4	No	3	2	1	1	1					1	2		2	1	1	1	1	1	1	yes	Yes	Yes	Yes	Yes	Yes	Yes	Yes	Yes	Positive	1	0	2019		1	5
Endline	433	NI/AB/HH234	HH234-1	HH234-4	Yes	Primary	P5	Can partly read	3	2	2	4	No	2	2	1	1	1					1	2		2	1	1	1	1	1	1	yes	Yes	Yes	Yes	Yes	Yes	Yes	Yes	Yes	Positive	1	0	2020		1	5
Endline	434	NI/AB/HH233	HH233-1	HH233-2	Yes	Primary	P4	Cant read at all	3	2	1	1	No	3	5	1	1	1					1	2		2	1	1	1	1	1	1	yes	Yes	Yes	Yes	Yes	Yes	Yes	Yes	Yes	Negative	2				2	5
Endline	435	NI/AB/HH232	HH232-1	HH232-2	Yes	Primary	P5	Can partly read	3	2	1	4	Yes	1	4	1	1	1					1	2		2	1	1	1	1	1	1	yes	Yes	Yes	Yes	Yes	Yes	Yes	Yes	Yes	Dont Know	2				1	5
Endline	436	NI/AB/HH230	HH230-1	HH230-2	Yes	Primary	P6	Able to read whole sentence	3	2	1	4	No	3	1	1	1	1					1	2		4	1	1	1	1	1	1	yes	Yes	Yes	Yes	Yes	Yes	Yes	Yes	Yes	Negative	2				1	5
Endline	437	NI/AB/HH231	HH231-1	HH231-2	Yes	Primary	P4	Cant read at all	3	2	1	4	No	1	1	1	1	1					1	2		3	1	1	1	1	1	1	yes	Yes	Yes	Yes	Yes	Yes	Yes	Yes	Yes	Negative	2				1	5
Endline	438	NI/MW/HH229	HH229-1	HH229-2	Yes	Primary	P1	Cant read at all	3	2	2		No	2	1	1	1	1					1	2		2	1	1	1	1	1	1	yes	Yes	Yes	Yes	Yes	Yes	Yes	Yes	Yes	Negative	2				1	5
Endline	439	NI/ME/HH228	HH228-1	HH228-2	Yes	Primary	P4	Can partly read	3	2	1	4	No	3	2	1	1	1					1	2		3	1	1	1	1	1	1	yes	Yes	Yes	Yes	Yes	Yes	Yes	Yes	Yes	Dont Know	2					5
Endline	440	NI/ME/HH2226	HH226-1	HH2226-2	Yes	Secondary	S2	Able to read whole sentence	3	2	2		Yes	4	5	1	1	1					1	2		3	1	1	1	1	1	1	yes	Yes	Yes	Yes	Yes	Yes	Yes	Yes	Yes	Negative	2				1	5
Endline	441	NI/ME/HH225	HH225-1	HH225-2	Yes	Primary	P7	Able to read whole sentence	3	2	1	4	No	4	1	1	1	1					1	2		3	1	1	1	1	1	1	yes	Yes	Yes	Yes	Yes	Yes	Yes	Yes	Yes	Negative	2				1	5
Endline	442	NI/KW/HH224	HH224-1	HH224-2	Yes	Primary	P3	Cant read at all	3	2	1	4	No	3	1	1	1	1					1	2		3	1	1	1	1	1	1	yes	Yes	Yes	Yes	Yes	Yes	Yes	Yes	Yes	Negative	2	0			1	5
Endline	443	NI/KE/HH223	HH223-1	HH223-2	Yes	Primary	P3	Cant read at all	3	2	1	4	Yes	4	4	1	1	1					1	2		1	1	1	1	1	1	1	yes	Yes	Yes	Yes	Yes	Yes	Yes	Yes	Yes	Dont Know	2	0			1	5
Endline	444	NI/KE/HH222	HH222-1	HH222-2	Yes	Primary	S1	Able to read whole sentence	3	2	1	4	No	1	2	1	1	1					1	2		3	1	1	1	1	1	1	yes	Yes	Yes	Yes	Yes	Yes	Yes	Yes	Yes	Negative	2				1	5
Endline	445	NI/KE/HH221	HH221-1	HH221-2	Yes	Primary	P4	Able to read whole sentence	3	2	1	4	No	1	1	1	1	1					1	2		3	1	1	1	1	1	1	yes	Yes	Yes	Yes	Yes	Yes	Yes	Yes	Yes	Negative	2				1	5
Endline	446	NI/MW/HH220	HH220-1	HH220-2	Yes	Secondary	S4	Able to read whole sentence	3	2	1	4	No	3	2	1	1	1					1	2		1	1	1	1	1	1	1	yes	Yes	Yes	Yes	Yes	Yes	Yes	Yes	Yes	Dont Know	2	6			1	5
Endline	447	NI/ME/HH219	HH219-1	HH219-2	Yes	Primary	P4	Can partly read	3	2	1	4	No	3	2	1	1	1					1	2		2	1	1	1	1	1	1	yes	Yes	Yes	Yes	Yes	Yes	Yes	Yes	Yes	Negative	2	0			2	5
Endline	448	NI/ME/HH2018	HH218-1	HH2018-2	Yes	Secondary	S4	Able to read whole sentence	3	2	1	4	Yes	1	1	1	1	1					1	2		3	1	1	1	1	1	1	yes	Yes	Yes	Yes	Yes	Yes	Yes	Yes	Yes	Negative	2				2	5
Endline	449	NI/ME/HH214	HH214-1	HH214-2	Yes	Primary	P5	Can partly read	3	2	1	4	No	4	2	1	1	1					1	2		3	1	1	1	1	1	1	yes	Yes	Yes	Yes	Yes	Yes	Yes	Yes	Yes	Dont Know	2				1	5
Endline	450	NI/ME/HH205	HH205-1	HH205-2	Yes	Primary	S1	Able to read whole sentence	3	2	2		No	2	2	1	1	1					1	2		3	1	1	1	1	1	1	yes	Yes	Yes	Yes	Yes	Yes	Yes	Yes	Yes	Negative	2				1	5
Endline	451	NI/MW/HH204	HH204-1	HH204-2	Yes	Primary	P6	Able to read whole sentence	3	2	1	4	No	3	1	1	1	1					1	2		3	1	1	1	1	1	1	yes	Yes	Yes	Yes	Yes	Yes	Yes	Yes	Yes	Negative	2				1	5
Endline	452	NI/ME/HH199	HH199-1	HH199-2	Yes	Primary	P5	Able to read whole sentence	3	2	1	4	No	3	2	1	1	1					1	2		3	1	1	1	1	1	1	yes	Yes	Yes	Yes	Yes	Yes	Yes	Yes	Yes	Positive	1				1	5
Endline	453	NI/RC/HH198	HH198-1	HH198-2	Yes	Primary	P4	Can partly read	3	2	1	4	No	3	1	1	1	1					1	2		3	1	1	1	1	1	1	yes	Yes	Yes	Yes	Yes	Yes	Yes	Yes	Yes	Negative	2				1	5
Endline	454	NI/KW/HH195	HH195-1	HH195-2	Yes	Primary	P4	Cant read at all	3	2	1	4	No	3	1	1	1	1					1	2		3	1	1	1	1	1	1	yes	No	Yes	Yes	Yes	Yes	Yes	Yes	Yes	Dont Know	2				2	5
Endline	455	NI/ME/HH194	HH194-1	HH194-2	Yes	Primary	P3	Cant read at all	3	2	1	1	No	1	2	1	1	1					1	2		2	1	1	1	1	1	1	yes	Yes	Yes	Yes	Yes	Yes	Yes	Yes	Yes	Negative	2				1	5
Endline	456	NI/ME/HH193	HH193-1	HH193-2	Yes	Primary	P3	Cant read at all	3	2	2	4	No	3	2	1	1	1					1	2		2	1	1	1	1	1	1	yes	Yes	Yes	Yes	Yes	Yes	Yes	Yes	Yes	Negative	2				1	5
Endline	457	NI/MW/HH182	HH182-1	HH182-2	Yes	Primary	P4	Can partly read	3	2	1	1	No	3	5	1	1	1					1	2		2	1	1	1	1	1	1	yes	Yes	Yes	Yes	Yes	Yes	Yes	Yes	Yes	Dont Know	2				2	5
Endline	458	NI/LO/HH179	HH179-1	HH179-2	Yes	Secondary	S4	Able to read whole sentence	3	2	1	4	No	1	4	1	1	1					1	2		2	1	1	1	1	1	1	yes	Yes	Yes	Yes	Yes	Yes	Yes	Yes	Yes	Negative	2				1	5
Endline	459	NI/ME/HH173	HH173-1	HH173-2	Yes	Primary	P7	Able to read whole sentence	3	2	1	4	No	3	1	1	1	1					1	2		4	1	1	1	1	1	1	yes	Yes	Yes	Yes	Yes	Yes	Yes	Yes	Yes	Negative	2				1	5
Endline	460	NI/MW/HH164	HH164-1	HH164-2	Yes	Primary	P5	Can partly read	3	2	1	1	Yes	1	1	1	1	1					1	2		4	2	1	1	1	1	1	yes	Yes	Yes	Yes	Yes	Yes	Yes	Yes	Yes	Dont Know	2				1	5
Endline	461	NI/MW/HH0162	HH162-1	HH0162-2	Yes	Primary	P8	Able to read whole sentence	3	2	1	4	No	1	2	1	1	1					1	2		2	1	1	1	1	1	1	yes	Yes	Yes	Yes	Yes	Yes	Yes	Yes	Yes	Negative	2				2	5
Endline	462	NI/ME/HH161	HH161-1	HH161-2	Yes	Secondary	S4	Able to read whole sentence	3	2	2		No	3	1	1	1	1					1	2		2	1	1	1	1	1	1	yes	Yes	Yes	Yes	Yes	Yes	Yes	Yes	Yes	Negative	2				1	5
Endline	463	NI/RE/HH159	HH159-1	HH159-2	Yes	Primary	P5	Able to read whole sentence	3	2	2		No	3	2	1	1	1					1	2		2	1	1	1	1	1	1	yes	Yes	Yes	Yes	Yes	Yes	Yes	Yes	Yes	Dont Know	2				1	5
Endline	464	NI/AB/HH158	HH158-1	HH158-2	Yes	Primary	P5	Can partly read	3	2	2		Yes	4	5	1	1	1					1	2		2	1	1	1	1	1	1	yes	Yes	Yes	Yes	Yes	Yes	Yes	Yes	Yes	Dont Know	2				1	5
Endline	465	NI/MW/HH156	HH156-1	HH156-2	Yes	Primary	P7	Able to read whole sentence	3	2	1	4	No	3	2	1	1	1					1	2		2	1	1	1	1	1	1	yes	Yes	Yes	Yes	Yes	Yes	Yes	Yes	Yes	Negative	2	0			2	5
Endline	466	NI/ME/HH155	HH155-1	HH155-2	Yes	Secondary	S2	Able to read whole sentence	3	2	1	4	Yes	1	1	1	1	1					1	2		3	1	1	1	1	1	1	yes	Yes	Yes	Yes	Yes	Yes	Yes	Yes	Yes	Dont Know	2				2	5
Endline	467	NI/ME/HH154	HH154-1	HH154-2	Yes	Primary	P2	Cant read at all	3	2	1	4	No	4	2	1	1	1					1	2		3	1	1	1	1	1	1	yes	Yes	Yes	Yes	Yes	Yes	Yes	Yes	Yes	Negative	2				1	5
Endline	468	NI/ME/HH152	HH152-1	HH152-2	Yes	Secondary	S3	Able to read whole sentence	3	2	2		No	2	2	1	1	1					1	2		3	1	1	1	1	1	1	yes	Yes	Yes	Yes	Yes	Yes	Yes	Yes	Yes	Negative	2				1	5
Endline	469	NI/ME/HH148	HH148-1	HH148-2	Yes	Primary	P7	Can partly read	3	2	1	4	No	3	1	1	1	1					1	2		3	1	1	1	1	1	1	yes	Yes	Yes	Yes	Yes	Yes	Yes	Yes	Yes	Dont Know	2				1	5
Endline	470	NI/ME/HH147	HH147-1	HH147-2	Yes	Secondary	S3	Able to read whole sentence	3	2	1	4	No	3	2	1	1	1					1	2		3	1	1	1	1	1	1	yes	Yes	Yes	Yes	Yes	Yes	Yes	Yes	Yes	Negative	2				1	5
Endline	471	NI/RE/HH144	HH144-1	HH144-2	Yes	Primary	P4	Can partly read	3	2	1	4	No	3	1	1	1	1					1	2		3	1	1	1	1	1	1	yes	Yes	Yes	Yes	Yes	Yes	Yes	Yes	Yes	Negative	2				1	5
Endline	472	NI/RE/HH142	HH142-1	HH142-2	Yes	Primary	P6	Can partly read	3	2	1	4	No	3	1	1	1	1					1	2		3	1	1	1	1	1	1	yes	Yes	Yes	Yes	Yes	Yes	Yes	Yes	Yes	Negative	2				2	5
Endline	473	NI/RE/HH138	HH138-1	HH138-2	Yes	Secondary	S4	Able to read whole sentence	3	2	1	1	No	1	2	1	1	1					1	2		2	1	1	1	1	1	1	yes	Yes	Yes	Yes	Yes	Yes	Yes	Yes	Yes	Dont Know	2				1	5
Endline	474	NI/ME/HH137	HH137-1	HH137-2	Yes	Primary	P4	Cant read at all	3	2	2	4	No	3	2	1	1	1					1	2		2	1	1	1	1	1	1	yes	Yes	Yes	Yes	Yes	Yes	Yes	Yes	Yes	Negative	2				1	5
Endline	475	NI/BI/HH135	HH135-1	HH135-2	Yes	Primary	P5	Can partly read	3	2	1	4	No	1	2	1	1	1					1	2		2	1	1	1	1	1	1	yes	Yes	Yes	Yes	Yes	Yes	Yes	Yes	Yes	Negative	2				2	5
Endline	476	NI/MW/HH131	HH131-1	HH131-2	Yes	Primary	P3	Cant read at all	3	2	1	4	No	1	1	1	1	1					1	2		3	1	1	1	1	1	1	yes	Yes	Yes	Yes	Yes	Yes	Yes	Yes	Yes	Dont Know	2				1	5
Endline	477	NI/MW/HH128	HH128-1	HH128-2	Yes	Primary	P4	Can partly read	3	2	1	4	No	3	2	1	1	1					1	2		1	1	1	1	1	1	1	yes	Yes	Yes	Yes	Yes	Yes	Yes	Yes	Yes	Negative	2	6			1	5
Endline	478	NI/ME/HH126	HH126-1	HH126-2	Yes	Secondary	University	Able to read whole sentence	3	2	1	4	No	3	2	1	1	1					1	2		2	1	1	1	1	1	1	yes	Yes	Yes	Yes	Yes	Yes	Yes	Yes	Yes	Negative	2	0			2	5
Endline	479	NI/ME/HH125	HH125-1	HH125-2	Yes	Primary	P7	Able to read whole sentence	3	2	1	4	Yes	1	1	1	1	1					1	2		3	1	1	1	1	1	1	yes	Yes	Yes	Yes	Yes	Yes	Yes	Yes	Yes	Negative	2				2	5
Endline	480	NI/ME/HH119	HH119-1	HH119-2	Yes	Primary	P5	Can partly read	3	2	1	4	No	4	2	1	1	1					1	2		3	1	1	1	1	1	1	yes	Yes	Yes	Yes	Yes	Yes	Yes	Yes	Yes	Dont Know	2				1	5
Endline	481	NI/ME/HH117	HH117-1	HH117-2	Yes	Primary	P8	Able to read whole sentence	3	2	2		No	2	2	1	1	1					1	2		3	1	1	1	1	1	1	yes	Yes	Yes	Yes	Yes	Yes	Yes	Yes	Yes	Negative	2				1	5
Endline	482	NI/MW/HH112	HH112-1	HH112-2	Yes	Secondary	S4	Able to read whole sentence	3	2	1	4	No	3	1	1	1	1					1	2		3	1	1	1	1	1	1	yes	Yes	Yes	Yes	Yes	Yes	Yes	Yes	Yes	Negative	2				1	5
Endline	483	NI/ME/HH111	HH111-1	HH111-2	Yes	Primary	P4	Able to read whole sentence	3	2	1	4	No	3	2	1	1	1					1	2		3	1	1	1	1	1	1	yes	Yes	Yes	Yes	Yes	Yes	Yes	Yes	Yes	Negative	2				1	5
Endline	484	NI/ME/HH110	HH110-1	HH110-2	Yes	Primary	P5	Can partly read	3	2	1	4	Yes	3	1	1	1	1					1	2		3	1	1	1	1	1	1	yes	Yes	Yes	Yes	Yes	Yes	Yes	Yes	Yes	Dont Know	2				1	5
Endline	485	NI/ME/HH108	HH108-1	HH108-2	Yes	Secondary	S3	Able to read whole sentence	3	2	1	4	No	3	1	1	1	1					1	2		3	1	1	1	1	1	1	yes	Yes	Yes	Yes	Yes	Yes	Yes	Yes	Yes	Negative	2				2	5
Endline	486	NI/ME/HH105	HH105-1	HH105-2	Yes	Primary	P6	Able to read whole sentence	3	2	1	1	No	1	2	1	1	1					1	2		2	1	1	1	1	1	1	yes	Yes	Yes	Yes	Yes	Yes	Yes	Yes	Yes	Negative	2	0	2020		1	5
Endline	487	NI/ME/HH104	HH104-1	HH104-2	Yes	Primary	P6	Able to read whole sentence	3	2	2	4	No	3	2	1	1	1					1	2		2	1	1	1	1	1	1	yes	Yes	Yes	Yes	Yes	Yes	Yes	Yes	Yes	Negative	2				1	5
Endline	488	NI/ME/HH103	HH103-1	HH103-2	Yes	Secondary	University	Able to read whole sentence	3	2	1	1	Yes	3	5	1	1	1					1	2		2	1	1	1	1	1	1	yes	Yes	Yes	Yes	Yes	Yes	Yes	Yes	Yes	Negative	2				2	5
Endline	489	NI/AB/HH102	HH102-1	HH102-2	Yes	Primary	P5	Able to read whole sentence	3	2	1	4	No	1	4	1	1	1					1	2		2	1	1	1	1	1	1	yes	Yes	Yes	Yes	Yes	Yes	Yes	Yes	Yes	Dont Know	2				1	5
Endline	490	NI/ME/HH099	HH099-1	HH099-2	Yes	Primary	P8	Able to read whole sentence	3	2	1	4	No	3	1	1	1	1					1	2		4	1	1	1	1	1	1	yes	Yes	Yes	Yes	Yes	Yes	Yes	Yes	Yes	Negative	2				1	5
Endline	491	NI/KW/HH096	HH096-1	HH096-2	Yes	Secondary	S4	Able to read whole sentence	3	2	1	1	Yes	1	1	1	1	1					1	2		4	2	1	1	1	1	1	yes	Yes	Yes	Yes	Yes	Yes	Yes	Yes	Yes	Negative	2				1	5
Endline	492	NI/ME/HH095	HH095-1	HH095-2	Yes	Primary	P2	Can partly read	3	2	1	4	No	1	2	1	1	1					1	2		2	1	1	1	1	1	1	yes	Yes	Yes	Yes	Yes	Yes	Yes	Yes	Yes	Dont Know	2				2	5
Endline	493	NI/ME/HH094	HH094-1	HH094-2	Yes	Primary	P4	Able to read whole sentence	3	2	2		No	3	1	1	1	1					1	2		2	1	1	1	1	1	1	yes	Yes	Yes	Yes	Yes	Yes	Yes	Yes	Yes	Negative	2				1	5
Endline	494	NI/KE/HH093	HH093-1	HH093-2	Yes	Primary	P4	Can partly read	3	2	2		No	3	2	1	1	1					1	2		2	1	1	1	1	1	1	yes	Yes	Yes	Yes	Yes	Yes	Yes	Yes	Yes	Negative	2				1	5
Endline	495	NI/MW/HH092	HH092-1	HH092-2	Yes	Primary	P6	Able to read whole sentence	3	2	2		Yes	4	5	1	1	1					1	2		2	1	1	1	1	1	1	yes	Yes	Yes	Yes	Yes	Yes	Yes	Yes	Yes	Dont Know	2				1	5
Endline	496	NI/ME/HH091	HH091-1	HH091-2	Yes	Primary	P7	Able to read whole sentence	3	2	1	4	Yes	1	1	1	1	1					1	2		3	1	1	1	1	1	1	yes	Yes	Yes	Yes	Yes	Yes	Yes	Yes	Yes	Negative	2				1	5
Endline	497	NI/ME/HH090	HH090-1	HH090-2	Yes	Secondary	S2	Able to read whole sentence	3	2	2		No	2	1	1	1	1					1	2		2	1	1	1	1	1	1	yes	Yes	Yes	Yes	Yes	Yes	Yes	Yes	Yes	Negative	2				1	5
Endline	498	NI/MW/HH089	HH089-1	HH089-2	Yes	Primary	P3	Cant read at all	3	2	1	4	No	3	2	1	1	1					1	2		3	1	1	1	1	1	1	yes	Yes	Yes	Yes	Yes	Yes	Yes	Yes	Yes	Dont Know	2					5
Endline	499	NI/ME/HH087	HH087-1	HH087-2	Yes	Secondary	S3	Able to read whole sentence	3	2	2		Yes	4	5	1	1	1					1	2		3	1	1	1	1	1	1	yes	Yes	Yes	Yes	Yes	Yes	Yes	Yes	Yes	Negative	2				1	5
Endline	500	NI/ME/HH086	HH086-1	HH086-2	Yes	Primary	P7	Can partly read	3	2	1	4	No	4	1	1	1	1					1	2		3	1	1	1	1	1	1	yes	Yes	Yes	Yes	Yes	Yes	Yes	Yes	Yes	Negative	2				1	5
Endline	501	NI/KE/HH077	HH077-1	HH077-2	Yes	Secondary	S2	Able to read whole sentence	3	2	1	4	No	3	1	1	1	1					1	2		3	1	1	1	1	1	1	yes	Yes	Yes	Yes	Yes	Yes	Yes	Yes	Yes	Dont Know	2	0			1	5
Endline	502	NI/ME/HH076	HH076-1	HH076-2	Yes	Secondary	S3	Able to read whole sentence	3	2	1	4	Yes	4	4	1	1	1					1	2		1	1	1	1	1	1	1	yes	Yes	Yes	Yes	Yes	Yes	Yes	Yes	Yes	Negative	2	0			1	5
Endline	503	NI/MW/HH073	HH073-1	HH073-2	Yes	Primary	P4	Can partly read	3	2	1	4	No	1	2	1	1	1					1	2		3	1	1	1	1	1	1	yes	Yes	Yes	Yes	Yes	Yes	Yes	Yes	Yes	Negative	2				1	5
Endline	504	NI/ME/HH069	HH069-1	HH069-2	Yes	Secondary	S4	Able to read whole sentence	3	2	1	4	No	1	1	1	1	1					1	2		3	1	1	1	1	1	1	yes	Yes	Yes	Yes	Yes	Yes	Yes	Yes	Yes	Dont Know	2				1	5
Endline	505	NI/ME/HH067	HH067-1	HH067-2	Yes	Primary	P3	Can partly read	3	2	1	1	No	3	5	1	1	1					1	2		2	1	1	1	1	1	1	yes	Yes	Yes	Yes	Yes	Yes	Yes	Yes	Yes	Negative	2				2	5
Endline	506	NI/ME/HH064	HH064-1	HH064-2	Yes	Secondary	University	Able to read whole sentence	3	2	1	4	No	3	1	1	1	1					1	2		3	1	1	1	1	1	1	yes	Yes	Yes	Yes	Yes	Yes	Yes	Yes	Yes	Negative	2				2	5
Endline	507	NI/ME/HH052	HH352-1	HH052-2	Yes	Primary	P5	Can partly read	3	2	1	1	No	1	2	1	1	1					1	2		2	1	1	1	1	1	1	yes	Yes	Yes	Yes	Yes	Yes	Yes	Yes	Yes	Dont Know	2				1	5
Endline	508	NI/ME/HH048	HH048-1	HH048-2	Yes	Primary	S1	Able to read whole sentence	3	2	2	4	No	3	2	1	1	1					1	2		2	1	1	1	1	1	1	yes	Yes	Yes	Yes	Yes	Yes	Yes	Yes	Yes	Negative	2				1	5
Endline	509	NI/MW/HH047	HH047-1	HH047-2	Yes	Primary	P4	Able to read whole sentence	3	2	1	1	No	3	5	1	1	1					1	2		2	1	1	1	1	1	1	yes	Yes	Yes	Yes	Yes	Yes	Yes	Yes	Yes	Dont Know	2				2	5
Endline	510	NI/ME/HH046	HH046-1	HH046-2	Yes	Primary	P4	Can partly read	3	2	2	4	No	3	2	1	1	1					1	2		2	1	1	1	1	1	1	yes	Yes	Yes	Yes	Yes	Yes	Yes	Yes	Yes	Negative	2				1	5
Endline	511	NI/ME/HH045	HH045-1	HH045-2	Yes	Secondary	S3	Able to read whole sentence	3	2	1	1	Yes	3	5	1	1	1					1	2		2	1	1	1	1	1	1	yes	Yes	Yes	Yes	Yes	Yes	Yes	Yes	Yes	Negative	2				2	5
Endline	512	NI/ME/HH044	HH044-1	HH044-2	Yes	Primary	P7	Able to read whole sentence	3	2	1	4	Yes	1	4	1	1	1					1	2		2	1	1	1	1	1	1	yes	Yes	Yes	Yes	Yes	Yes	Yes	Yes	Yes	Negative	2				1	5
Endline	513	NI/KW/HH035	HH035-1	HH035-2	Yes	Primary	P3	Cant read at all	3	2	1	4	No	3	1	1	1	1					1	2		4	1	1	1	1	1	1	yes	Yes	No	Yes	Yes	Yes	Yes	Yes	Yes	Dont Know	2				1	5
Endline	514	NI/ME/HH034	HH034-1	HH034-2	Yes	Primary	P3	Cant read at all	3	2	1	1	No	1	1	1	1	1					1	2		4	2	1	1	1	1	1	yes	Yes	Yes	Yes	Yes	Yes	Yes	Yes	Yes	Negative	2				1	5
Endline	515	NI/ME/HH033	HH033-1	HH033-2	Yes	Primary	S1	Able to read whole sentence	3	2	1	4	No	1	2	1	1	1					1	2		2	1	1	1	1	1	1	yes	Yes	Yes	Yes	Yes	Yes	Yes	Yes	Yes	Dont Know	2				2	3	Yes
Endline	516	NI/ME/HH024	HH024-1	HH024-2	Yes	Primary	P4	Able to read whole sentence	3	2	2		No	3	1	1	1	1					1	2		2	1	1	1	1	1	1	yes	Yes	Yes	Yes	Yes	Yes	Yes	Yes	Yes	Negative	2				1	5
Endline	517	NI/MW/HH018	HH018-1	HH018-2	Yes	Secondary	S4	Able to read whole sentence	3	2	2		No	3	2	1	1	1					1	2		2	1	1	1	1	1	1	yes	Yes	No	Yes	Yes	Yes	Yes	Yes	Yes	Dont Know	2				1	5
Endline	518	NI/ME/HH013	HH013-1	HH013-2	Yes	Primary	P4	Can partly read	3	2	2		No	4	5	1	1	1					1	2		2	1	1	1	1	1	1	yes	Yes	Yes	Yes	Yes	Yes	Yes	Yes	Yes	Negative	2				1	5
Endline	519	NI/ME/HH009	HH009-1	HH009-2	Yes	Secondary	S4	Able to read whole sentence	3	2	1	4	Yes	1	1	1	1	1					1	2		3	1	1	1	1	1	1	yes	Yes	Yes	Yes	Yes	Yes	Yes	Yes	Yes	Negative	2				1	5
Endline	520	NI/ME/HH388	HH388-1	HH388-2	Yes	Primary	P5	Can partly read	3	2	2		No	2	1	1	1	1					1	2		2	1	1	1	1	1	1	yes	Yes	Yes	Yes	Yes	Yes	Yes	Yes	Yes	Dont Know	2				1	5
Endline	521	NI/ME/HH387	HH387-1	HH387-2	Yes	Primary	S1	Able to read whole sentence	3	2	1	4	No	3	2	1	1	1					1	2		3	1	1	1	1	1	1	yes	Yes	Yes	Yes	Yes	Yes	Yes	Yes	Yes	Negative	2					5
Endline	522	NI/ME/HH385	HH385-1	HH385-2	Yes	Primary	P5	Able to read whole sentence	3	2	2		No	4	5	1	1	1					1	2		3	1	1	1	1	1	1	yes	Yes	Yes	Yes	Yes	Yes	Yes	Yes	Yes	Negative	2				1	5
Endline	523	NI/ME/HH383	HH383-1	HH383-2	Yes	Primary	P6	Able to read whole sentence	3	2	1	4	No	4	1	1	1	1					1	2		3	1	1	1	1	1	1	yes	Yes	Yes	Yes	Yes	Yes	Yes	Yes	Yes	Dont Know	2				1	5
Endline	524	NI/ME/HH382	HH382-1	HH382-2	Yes	Primary	P4	Can partly read	3	2	1	4	No	3	1	1	1	1					1	2		3	1	1	1	1	1	1	yes	Yes	Yes	Yes	Yes	Yes	Yes	Yes	Yes	Negative	2	0			1	5
Endline	525	NI/MW/HH380	HH380-1	HH380-2	Yes	Primary	P4	Cant read at all	3	2	1	4	No	4	4	1	1	1					1	2		1	1	1	1	1	1	1	yes	Yes	Yes	Yes	Yes	Yes	Yes	Yes	Yes	Dont Know	2	0			1	5
Endline	526	NI/ME/HH378	HH378-1	HH378-2	Yes	Primary	P5	Can partly read	3	2	1	4	No	3	1	1	1	1					1	2		3	1	1	1	1	1	1	yes	Yes	Yes	Yes	Yes	Yes	Yes	Yes	Yes	Positive	1	0	2020		1	5
Endline	527	NI/ME/HH375	HH375-1	HH375-2	Yes	Primary	P6	Can partly read	3	2	1	4	Yes	4	4	1	1	1					1	2		1	1	1	1	1	1	1	yes	Yes	Yes	Yes	Yes	Yes	Yes	Yes	Yes	Negative	2	0			1	5
Endline	528	NI/ME/HH087	HH087-1	HH087-3	Yes	Primary	P5	Can partly read	3	2	1	4	No	1	1	1	1	1					1	2		3	1	1	1	1	1	1	yes	Yes	Yes	Yes	Yes	Yes	Yes	Yes	Yes	Negative	2				1	5
Endline	529	NI/ME/HH086	HH086-1	HH086-3	Yes	Primary	P6	Able to read whole sentence	3	2	1	4	No	3	2	1	1	1					1	2		1	1	1	1	1	1	1	yes	Yes	Yes	Yes	Yes	Yes	Yes	Yes	Yes	Negative	2	6			1	5
Endline	530	NI/KE/HH077	HH077-1	HH077-3	Yes	Secondary	P4	Cant read at all	3	2	1	4	No	3	2	1	1	1					1	2		2	1	1	1	1	1	1	yes	Yes	Yes	Yes	Yes	Yes	Yes	Yes	Yes	Negative	2	0			2	5
Endline	531	NI/ME/HH076	HH076-1	HH076-3	Yes	Secondary	P1	Cant read at all	3	2	1	4	Yes	1	1	1	1	1					1	2		3	1	1	1	1	1	1	yes	Yes	Yes	Yes	Yes	Yes	Yes	Yes	Yes	Negative	2				2	5
Endline	532	NI/MW/HH073	HH073-1	HH073-3	Yes	Primary	P4	Can partly read	3	2	1	4	Yes	4	2	1	1	1					1	2		3	1	1	1	1	1	1	yes	Yes	Yes	Yes	Yes	Yes	Yes	Yes	Yes	Negative	2				1	5
Endline	533	NI/ME/HH069	HH069-1	HH069-3	Yes	Secondary	S2	Able to read whole sentence	3	2	2		No	2	2	1	1	1					1	2		3	1	1	1	1	1	1	yes	Yes	Yes	Yes	Yes	Yes	Yes	Yes	Yes	Negative	2				1	5
Endline	534	NI/ME/HH067	HH067-1	HH067-3	Yes	Primary	P6	Able to read whole sentence	3	2	1	4	No	3	1	1	1	1					1	2		3	1	1	1	1	1	1	yes	Yes	Yes	Yes	Yes	Yes	Yes	Yes	Yes	Negative	2				1	5
Endline	535	NI/ME/HH064	HH064-1	HH064-3	Yes	Secondary	S4	Able to read whole sentence	3	2	1	4	Yes	1	1	1	1	1					1	2		3	1	1	1	1	1	1	yes	Yes	Yes	Yes	Yes	Yes	Yes	Yes	Yes	Negative	2				1	5
Endline	536	NI/ME/HH052	HH352-1	HH052-3	Yes	Primary	P6	Able to read whole sentence	3	2	2		No	2	1	1	1	1					1	2		2	1	1	1	1	1	1	yes	Yes	Yes	Yes	Yes	Yes	Yes	Yes	Yes	Negative	2				1	5
Endline	537	NI/ME/HH048	HH048-1	HH048-3	Yes	Primary	P7	Able to read whole sentence	3	2	1	4	No	3	2	1	1	1					1	2		3	1	1	1	1	1	1	yes	No	Yes	Yes	Yes	Yes	Yes	Yes	Yes	Negative	2					5
Endline	538	NI/MW/HH047	HH047-1	HH047-3	Yes	Secondary	S4	Able to read whole sentence	3	2	2		Yes	4	5	1	1	1					1	2		3	1	1	1	1	1	1	yes	Yes	Yes	Yes	Yes	Yes	Yes	Yes	Yes	Negative	2				1	5
Endline	539	NI/ME/HH046	HH046-1	HH046-3	Yes	Primary	P5	Able to read whole sentence	3	2	1	4	No	4	1	1	1	1					1	2		3	1	1	1	1	1	1	yes	Yes	Yes	Yes	Yes	Yes	Yes	Yes	Yes	Negative	2				1	5
Endline	540	NI/ME/HH045	HH045-1	HH045-3	Yes	Primary	P8	Able to read whole sentence	3	2	1	4	No	3	1	1	1	1					1	2		3	1	1	1	1	1	1	yes	Yes	Yes	Yes	Yes	Yes	Yes	Yes	Yes	Negative	2	0			1	5
Endline	541	NI/ME/HH044	HH044-1	HH044-3	Yes	Secondary	S4	Able to read whole sentence	3	2	1	4	Yes	4	4	1	1	1					1	2		1	1	1	1	1	1	1	yes	Yes	Yes	Yes	Yes	Yes	Yes	Yes	Yes	Negative	2	0			1	5
Endline	542	NI/KW/HH035	HH035-1	HH035-3	Yes	Primary	P2	Can partly read	3	2	1	4	No	1	2	1	1	1					1	2		3	1	1	1	1	1	1	yes	Yes	Yes	Yes	Yes	Yes	Yes	Yes	Yes	Negative	2				1	5
Endline	543	NI/ME/HH034	HH034-1	HH034-3	Yes	Primary	P4	Able to read whole sentence	3	2	1	4	No	1	1	1	1	1					1	2		3	1	1	1	1	1	1	yes	Yes	Yes	Yes	Yes	Yes	Yes	Yes	Yes	Negative	2				1	5
Endline	544	NI/ME/HH033	HH033-1	HH033-3	Yes	Primary	P4	Can partly read	3	2	1	4	No	3	2	1	1	1					1	2		1	1	1	1	1	1	1	yes	Yes	Yes	Yes	Yes	Yes	Yes	Yes	Yes	Negative	2	6			1	5
Endline	545	NI/ME/HH024	HH024-1	HH024-3	Yes	Primary	P5	Able to read whole sentence	3	2	1	4	No	3	2	1	1	1					1	2		2	1	1	1	1	1	1	yes	Yes	Yes	Yes	Yes	Yes	Yes	Yes	Yes	Negative	2	0			2	5
Endline	546	NI/MW/HH018	HH018-1	HH018-3	Yes	Primary	P7	Able to read whole sentence	3	2	1	4	Yes	1	1	1	1	1					1	2		3	1	1	1	1	1	1	yes	Yes	Yes	Yes	Yes	Yes	Yes	Yes	Yes	Negative	2				2	5
Endline	547	NI/ME/HH013	HH013-1	HH013-3	Yes	Secondary	S2	Able to read whole sentence	3	2	1	4	Yes	4	2	1	1	1					1	2		3	1	1	1	1	1	1	yes	Yes	Yes	Yes	Yes	Yes	Yes	Yes	Yes	Negative	2				1	5
Endline	548	NI/ME/HH009	HH009-1	HH009-3	Yes	Primary	P3	Cant read at all	3	2	2		No	2	2	1	1	1					1	2		3	1	1	1	1	1	1	yes	Yes	Yes	Yes	Yes	Yes	Yes	Yes	Yes	Negative	2				1	4
Endline	549	NI/ME/HH388	HH388-1	HH388-3	Yes	Secondary	S3	Able to read whole sentence	3	2	1	4	No	3	1	1	1	1					1	2		3	1	1	1	1	1	1	yes	Yes	Yes	Yes	Yes	Yes	Yes	Yes	Yes	Negative	2				1	5
Endline	550	NI/ME/HH387	HH387-1	HH387-3	Yes	Primary	P7	Can partly read	3	2	1	4	No	1	1	1	1	1					1	2		3	1	1	1	1	1	1	yes	Yes	Yes	Yes	Yes	Yes	Yes	Yes	Yes	Negative	2				1	5
Endline	551	NI/ME/HH385	HH385-1	HH385-3	Yes	Secondary	S3	Able to read whole sentence	3	2	1	4	No	3	2	1	1	1					1	2		1	1	1	1	1	1	1	yes	Yes	Yes	Yes	Yes	Yes	Yes	Yes	Yes	Positive	2	6			1	5
Endline	552	NI/ME/HH383	HH383-1	HH383-3	Yes	Primary	P4	Can partly read	3	2	1	4	No	3	2	1	1	1					1	2		2	1	1	1	1	1	1	yes	Yes	Yes	Yes	Yes	Yes	Yes	Yes	Yes	Negative	2	0			2	5
Endline	553	NI/ME/HH382	HH382-1	HH382-3	Yes	Primary	P5	Can partly read	3	2	1	4	No	1	1	1	1	1					1	2		3	1	1	1	1	1	1	yes	Yes	Yes	Yes	Yes	Yes	Yes	Yes	Yes	Negative	2				2	5
Endline	554	NI/MW/HH380	HH380-1	HH380-3	Yes	Primary	P5	Can partly read	3	2	1	4	Yes	4	2	1	1	1					1	2		3	1	1	1	1	1	1	yes	Yes	Yes	Yes	Yes	Yes	Yes	Yes	Yes	Negative	2				1	5
Endline	555	NI/ME/HH378	HH378-1	HH378-3	Yes	Primary	P6	Can partly read	3	2	2	4	No	2	2	1	1	1					1	2		3	1	1	1	1	1	1	yes	Yes	Yes	Yes	Yes	Yes	Yes	Yes	Yes	Negative	2				1	5
Endline	556	NI/ME/HH375	HH375-1	HH375-3	Yes	Primary	P4	Cant read at all	3	2	1	4	No	3	1	1	1	1					1	2		3	1	1	1	1	1	1	yes	Yes	Yes	Yes	Yes	Yes	Yes	Yes	Yes	Negative	2	0	2020		1	5
Endline	557	NI/ME/HH074	HH074-1	HH074-3	Yes	Primary	P5	Can partly read	3	2	1	4	No	3	2	1	1	1					1	2		2		1	1	2	1	1	yes	Yes	Yes	Yes	Yes	Yes	Yes	Yes	Yes	Negative	1	0	2020		1	5
[truncated: 48 more columns]
